# Supplementary material for: Multiomic profiling reveals metabolic alterations mediating aberrant platelet activity and inflammation in myeloproliferative neoplasms
Source: J Clin Invest. 2024 Feb 1;134(3):e172256. doi: 10.1172/JCI172256 (PMC10836808; doi:10.1172/JCI172256)
Supplement: Supplemental data set 1 [file jci-134-172256-s016.xlsx]

## Sheet: Platelets Normalized
							HI	HI	HI	HI	HI	HI	HI	HI	ET	ET	ET	ET	ET	ET	ET	ET	ET	ET	ET	ET	MF pET	MF pET	MF pET	MF pPV	MF pPV	MF pPV	PMF	PMF	PMF	PV	PV	PV	PV	PV	PV	PV
															JAK2+; MPL+; TET2+; ZRSR2+	JAK2+	JAK2+; MTHR+	JAK2+	JAK2+	JAK2+	JAK2+	JAK2+	CALR+	CALR+	CALR+	CALR+	CALR+	CALR+; ASXL1+	CALR+	JAK2+; SUZ12+	JAK2+	JAK2+; CUX1+; BORL1+	CALR+	Triple negative; DNMT3A+; SF3B1+	JAK2+	JAK2+	JAK2+	JAK2+	JAK2+; DNMT3A+; IDH2+	JAK2+ (Exon 12)	JAK2+	JAK2+, DNMT3A+
N.	Compound	CmpdID	Pathway	parent	medRt	Polarity	HI-1	HI-2	HI-3	HI-5	HI-6	HI-7	HI-8	HI-9	ET-1	ET-2	ET-4	ET-5	ET-6	ET-7	ET-9	ET-10	ET-11	ET-12	ET-14	ET-15	MFpET-2	MFpET-3	MFpET-5	MFpPV-1	MFpPV-2	MFpPV-3	PMF-1	PMF-2	PMF-3	PV-3	PV-4	PV-5	PV-6	PV-7	PV-8	PV-9
Protein Quant							2.135	2.25	1.798	2.123	1.799	1.919	2.24	2.145	2.291	1.993	1.922	1.778	2.338	2.018	2.242	2.551	2.144	2.389	2.455	2.313	2.551	2.334	2.195	2.633	3.016	2.427	2.326	2.682	2.052	2.761	2.489	2.369	2.004	2.426	1.985	1.703
Normalization Factor							1.25367	1.3212	1.05578	1.24662	1.05637	1.12683	1.31533	1.25954	1.34527	1.17029	1.1286	1.04404	1.37287	1.18497	1.3165	1.49794	1.25895	1.40282	1.44157	1.35819	1.49794	1.37052	1.2889	1.5461	1.77099	1.42513	1.36583	1.57487	1.20493	1.62126	1.46154	1.39107	1.17675	1.42454	1.16559	1
1	L-alanine	C00041	Amino acids	90.0548	0.613927	+	1.31657e+07	9.75902e+06	1.39802e+07	1.31125e+07	1.23994e+07	1.19618e+07	1.59006e+07	1.3653e+07	2.02763e+07	1.49188e+07	1.87515e+07	1.94941e+07	1.40156e+07	1.63673e+07	1.98374e+07	1.63882e+07	1.44976e+07	1.69853e+07	2.04501e+07	1.37362e+07	2.418e+07	2.03608e+07	1.75326e+07	2.34981e+07	2.10866e+07	1.46369e+07	1.70307e+07	1.66031e+07	1.18262e+07	1.33859e+07	1.32736e+07	1.67818e+07	1.39578e+07	1.7697e+07	1.39704e+07	16381850
2	L-arginine	C00062	Amino acids	175.119	0.60424	+	1.45962e+07	1.02795e+07	2.0697e+07	1.17082e+07	1.89966e+07	1.76756e+07	1.55836e+07	1.03917e+07	2.31252e+07	1.86773e+07	2.47599e+07	1.98526e+07	1.93799e+07	1.94901e+07	2.14602e+07	2.03882e+07	2.10348e+07	2.07759e+07	2.38414e+07	1.81155e+07	1.96329e+07	2.13535e+07	1.58263e+07	2.14205e+07	1.73814e+07	1.75081e+07	2.02354e+07	1.54361e+07	1.57958e+07	1.21477e+07	1.46796e+07	1.4777e+07	1.49322e+07	1.89115e+07	1.55435e+07	20911160
3	L-asparagine	C00152	Amino acids	133.061	0.613924	+	1.031e+06	804564	1.52659e+06	926920	1.21721e+06	1.32588e+06	1.26472e+06	665715	1.76108e+06	1.3521e+06	2.04742e+06	1.81737e+06	1.23942e+06	1.40904e+06	1.49468e+06	1.53147e+06	1.35932e+06	1.4505e+06	1.58919e+06	1.22456e+06	2.25136e+06	2.08363e+06	1.48681e+06	1.7826e+06	1.61566e+06	1.30053e+06	1.54131e+06	1.14151e+06	948451	1.0172e+06	1.08502e+06	1.15051e+06	1.04376e+06	1.83873e+06	1.13488e+06	1410653
4	L-aspartate	C00049	Amino acids	134.045	0.614376	+	1.16732e+06	1.12003e+06	1.48134e+06	2.15394e+06	1.25574e+06	945408	1.09494e+06	384202	3.23568e+06	1.59239e+06	4.37957e+06	2.78338e+06	397161	1.3564e+06	1.73136e+06	2.88024e+06	1.8427e+06	1.41336e+06	3.28692e+06	3.41844e+06	4.7034e+06	6.6505e+06	2.30067e+06	2.11743e+06	2.39093e+06	4.39874e+06	4.89593e+06	1.8409e+06	832225	3.786e+06	3.61194e+06	1.04691e+06	1.18663e+06	4.10745e+06	2.6487e+06	2216777
5	L-cysteine	C00097	Amino acids	122.027	0.662825	+	100529	22675.4	52305.2	120296	58525.1	59272	82166.9	47083.4	69829.7	45966.6	779861	26597.5	348680	29176.7	344588	246615	141240	1.10609e+06	439963	615540	297103	2.26415e+06	46333.4	22137.9	304552	122506	3.51966e+06	27941.9	461243	48850	73529.2	54780.4	129390	157135	92989	66295
6	L-glutamate	C00025	Amino acids	148.06	0.621169	+	2.74587e+07	3.13851e+07	3.55e+07	2.96592e+07	2.78623e+07	3.43836e+07	3.71217e+07	2.02173e+07	4.81347e+07	4.15541e+07	5.16014e+07	4.29951e+07	4.45818e+07	2.82968e+07	4.0367e+07	3.67857e+07	3.4192e+07	3.35226e+07	4.87931e+07	4.16954e+07	5.125e+07	6.10221e+07	4.91573e+07	4.16131e+07	3.42928e+07	4.87815e+07	5.21881e+07	4.06582e+07	2.90481e+07	4.84742e+07	4.19116e+07	2.21223e+07	2.29073e+07	4.63869e+07	3.73628e+07	34736290
7	L-glutamine	C00064	Amino acids	147.076	0.615127	+	1.01804e+07	8.13695e+06	1.22889e+07	1.23431e+07	1.01646e+07	1.21445e+07	1.16542e+07	7.74056e+06	1.26011e+07	1.08323e+07	2.00736e+07	1.65213e+07	1.4819e+07	1.07028e+07	1.25371e+07	1.45815e+07	1.03858e+07	1.6155e+07	1.36761e+07	1.22348e+07	2.14338e+07	2.43349e+07	1.41328e+07	1.39649e+07	1.88406e+07	1.37449e+07	1.56018e+07	1.26415e+07	9.80729e+06	9.43118e+06	1.2498e+07	1.33437e+07	7.66987e+06	1.49297e+07	9.46184e+06	8411705
8	L-histidine	C00135	Amino acids	156.077	0.573776	+	4.46271e+06	2.69278e+06	5.96197e+06	3.85904e+06	5.24167e+06	4.19782e+06	4.66422e+06	2.46208e+06	6.04631e+06	5.0755e+06	5.88442e+06	4.79088e+06	5.30093e+06	5.86416e+06	5.86004e+06	6.34232e+06	5.07021e+06	7.1918e+06	5.12107e+06	5.1453e+06	6.05007e+06	6.51183e+06	4.73191e+06	6.192e+06	4.3872e+06	4.83974e+06	5.18439e+06	3.92518e+06	3.48367e+06	3.08317e+06	4.85e+06	4.67898e+06	4.62248e+06	5.11654e+06	4.06788e+06	5822064
9	L-leucine/L-isoleucine	C00123	Amino acids	132.102	0.934707	+	2.93506e+08	2.07388e+08	3.50816e+08	2.14083e+08	2.31892e+08	2.0051e+08	2.69107e+08	1.99159e+08	2.82659e+08	2.6309e+08	3.45099e+08	2.66674e+08	3.05865e+08	2.88388e+08	3.80191e+08	3.84578e+08	2.26846e+08	2.6557e+08	3.21843e+08	2.70107e+08	2.27823e+08	2.70899e+08	2.5627e+08	2.50884e+08	2.38977e+08	3.79994e+08	3.37106e+08	3.62112e+08	1.88284e+08	1.77086e+08	333871200	2.22386e+08	3.33021e+08	3.05717e+08	2.91969e+08	266323200
10	L-lysine	C00047	Amino acids	147.113	0.568171	+	9.57372e+06	7.71165e+06	1.05619e+07	8.97145e+06	1.07642e+07	9.09559e+06	9.45337e+06	7226091	1.72968e+07	1.24845e+07	1.23378e+07	1.22461e+07	1.47457e+07	1.4602e+07	1.6197e+07	1.60579e+07	1.11637e+07	2.02128e+07	1.26402e+07	1.36312e+07	1.4754e+07	1.61374e+07	9.59036e+06	1.59519e+07	1.03013e+07	1.4991e+07	1.6345e+07	1.09336e+07	9.39678e+06	1.00158e+07	1.08419e+07	1.03357e+07	1.08685e+07	1.27103e+07	9.78737e+06	12576630
11	L-methionine	C00073	Amino acids	150.058	0.691761	+	5.96746e+07	3.18137e+07	7.80332e+07	5.99238e+07	5.76961e+07	5.53132e+07	5.51533e+07	4.70652e+07	9.04349e+07	6.7064e+07	7.15823e+07	7.57692e+07	8.57446e+07	7.59014e+07	8.3377e+07	7.68236e+07	6.56706e+07	7.26393e+07	7.00566e+07	7.13065e+07	8.2758e+07	7.74389e+07	6.4748e+07	8.18083e+07	7.37352e+07	7.22054e+07	7.91716e+07	7.38462e+07	5.32418e+07	5.52655e+07	6.53649e+07	6.2288e+07	5.84457e+07	7.63715e+07	6.6949e+07	62733590
12	L-phenylalanine	C00079	Amino acids	166.086	1.31914	+	1.06622e+08	8.33662e+07	1.45835e+08	9.25505e+07	9.6998e+07	1.00195e+08	1.17054e+08	7.92039e+07	1.45049e+08	1.29571e+08	1.23105e+08	1.1145e+08	1.39713e+08	1.23978e+08	1.85201e+08	1.78265e+08	9.78999e+07	1.21701e+08	1.25835e+08	1.06419e+08	1.36748e+08	1.31322e+08	1.02267e+08	1.25098e+08	1.38042e+08	1.79499e+08	1.42362e+08	1.71811e+08	8.96231e+07	6.88996e+07	1.49183e+08	1.06942e+08	1.21683e+08	1.23959e+08	1.18427e+08	113724800
13	L-proline	C00148	Amino acids	116.07	0.641549	+	6.34805e+07	5.83267e+07	6.82876e+07	6.76191e+07	5.94909e+07	6.14063e+07	6.36737e+07	5.35036e+07	9.54936e+07	8.61791e+07	9.33428e+07	1.01662e+08	8.68347e+07	9.24841e+07	8.08741e+07	7.53338e+07	6.2832e+07	7.58134e+07	8.30882e+07	6.839e+07	1.05958e+08	1.5131e+08	1.1372e+08	9.22766e+07	1.01937e+08	9.94654e+07	1.11174e+08	9.28498e+07	6.80238e+07	6.62514e+07	7.30389e+07	5.99081e+07	6.21751e+07	7.75209e+07	7.98266e+07	71683930
14	L-serine	C00065	Amino acids	106.05	0.613391	+	3.13746e+06	2.13408e+06	3.61347e+06	2.45296e+06	3.53668e+06	3.2346e+06	3.59127e+06	2.02723e+06	4.73482e+06	3.51155e+06	4.9754e+06	4.51365e+06	3.59338e+06	4.09895e+06	4.26365e+06	3.95442e+06	3.53355e+06	3.8654e+06	4.01917e+06	3.65173e+06	5.19566e+06	4.42942e+06	3.71125e+06	4.48439e+06	3.53247e+06	3.39394e+06	4.05681e+06	2.91373e+06	2.71609e+06	2.62756e+06	2.75866e+06	3.35532e+06	2.87305e+06	4.00072e+06	2.7677e+06	3824324
15	L-threonine	C00188	Amino acids	120.065	0.61596	+	4.84485e+06	4.07826e+06	7.33354e+06	4.76493e+06	5.47438e+06	6.33661e+06	5.90357e+06	3.41557e+06	8.60205e+06	6.99498e+06	9.44708e+06	8.10139e+06	6.99283e+06	7.63664e+06	8.14487e+06	8.00127e+06	6.21641e+06	1.01825e+07	7.5595e+06	8.20869e+06	1.26232e+07	1.21281e+07	7.73017e+06	8.02288e+06	9.23863e+06	8.41246e+06	1.08561e+07	6.43071e+06	6.15218e+06	5.28664e+06	7.89645e+06	7.00113e+06	7.17938e+06	7.9099e+06	6.38085e+06	6184126
16	L-tryptophan	C00078	Amino acids	205.097	1.68405	+	2.90699e+07	2.45639e+07	4.07577e+07	3.18832e+07	2.86196e+07	2.50649e+07	3.2703e+07	2.07154e+07	3.59754e+07	3.41693e+07	3.03497e+07	3.07614e+07	4.2332e+07	2.40202e+07	4.91675e+07	4.20488e+07	3.4153e+07	4.20264e+07	4.05186e+07	2.92537e+07	5.02846e+07	4.38159e+07	3.10325e+07	3.81863e+07	3.2926e+07	3.91192e+07	4.11077e+07	2.8721e+07	2.39633e+07	2.55606e+07	3.62785e+07	3.31823e+07	2.63395e+07	3.33291e+07	2.92915e+07	34822420
17	L-tyrosine	C00082	Amino acids	182.081	0.72008	+	2.94967e+07	2.0026e+07	3.87426e+07	3.15322e+07	3.47328e+07	3.69038e+07	2.91673e+07	2.41942e+07	3.84468e+07	3.13886e+07	3.42436e+07	3.70553e+07	4.02136e+07	3.48726e+07	3.83495e+07	3.20457e+07	3.41849e+07	4.14463e+07	3.49743e+07	3.34421e+07	4.17288e+07	3.94843e+07	3.21359e+07	4.81074e+07	3.587e+07	3.33364e+07	3.48727e+07	2.63296e+07	3.07589e+07	2.58032e+07	2.90182e+07	2.87206e+07	2.80587e+07	3.83619e+07	3.1925e+07	31601540
18	L-valine	C00183	Amino acids	118.086	0.672221	+	1.1209e+08	8.48145e+07	1.4848e+08	1.10909e+08	1.11381e+08	1.06099e+08	1.21508e+08	1.00701e+08	1.51056e+08	1.26832e+08	1.48409e+08	1.48859e+08	1.56583e+08	1.3565e+08	1.52643e+08	1.47107e+08	1.24471e+08	1.86736e+08	1.41102e+08	1.32596e+08	1.73335e+08	1.57757e+08	1.04913e+08	1.39836e+08	1.53358e+08	1.56693e+08	1.68667e+08	1.4701e+08	1.12107e+08	1.09086e+08	1.16066e+08	1.14439e+08	8.61913e+07	1.48057e+08	1.19914e+08	132092400
19	L-cystine	C00491	Amino acids	241.03	0.612248	+	95031.3	326278	162199	201749	237259	231038	173827	203564	1.17729e+06	715248	597475	976175	380505	593371	350784	244588	334219	298109	534386	219969	955383	280407	891028	505868	193161	331865	404136	525418	220683	1.01181e+06	225257	183312	164420	438501	522477	677138
20	ATP	C00002	Nucleotides	505.988	0.513319	-	55718.8	47392.1	43378.5	37772.5	32857	32204.2	45098.1	48250.3	96802.9	83385	84243.2	53023.3	691090	129656	162054	44248.5	121698	122578	383169	113732	97763.5	1.22633e+06	1.23652e+06	77250.3	39255	138861	747400	285644	60393.6	166830	103343	20278	42472	56000.8	87115.9	84460.6
21	ADP	C00008	Nucleotides	426.022	0.574388	-	859522	700556	914656	701008	765958	688419	835902	598961	1.12825e+06	851661	1.05049e+06	809306	2.50214e+06	1.1791e+06	1.68866e+06	986436	1.1845e+06	1.17711e+06	1.67398e+06	1.07883e+06	927833	2.8e+06	2.74829e+06	777765	783697	1.47022e+06	1.62907e+06	1.53414e+06	931364	1.20605e+06	1.10636e+06	486398	743533	779985	1.10659e+06	892488
22	AMP	C00020	Nucleotides	346.056	0.61081	-	3.90769e+06	4.24049e+06	2.21783e+06	4.74755e+06	2.35421e+06	2.50591e+06	3.22085e+06	3.8882e+06	4.21539e+06	4.88339e+06	8.14822e+06	5.48372e+06	3.26019e+06	7.6087e+06	6.23554e+06	2.83879e+06	4.4294e+06	4.74202e+06	4.6575e+06	3.3692e+06	8.11657e+06	7.5456e+06	4.47972e+06	2.22701e+06	2.67142e+06	4.13113e+06	2.4367e+06	4.09824e+06	4.8718e+06	5.7966e+06	3.17164e+06	1.55722e+06	3.63004e+06	5.38516e+06	4.11112e+06	6448750
23	dAMP	C00360	Nucleotides	330.057	0.676667	-	34469.6	31542	51737.6	42139.4	46089.4	47740	32521.3	39051	55293.3	53618.8	53866.2	65521.9	47033.5	49351.9	45374.9	44641.9	57258.4	43783.1	48370.1	35053.1	58877	47987	50347.9	40249.9	39258.8	54106.3	31679.6	39424.6	41538.8	37472.2	43968.1	40325.3	44948.9	52505	32941.1	63891.9
24	Adenosine	C00212	Nucleotides	268.103	0.79528	+	1.326e+06	4.00395e+06	602168	2.54075e+06	465366	440842	1.02366e+06	4.51926e+06	1.10568e+06	1.56626e+06	4.43935e+06	1.65595e+06	2.26874e+06	2.53758e+06	3.63545e+06	1.15547e+06	998067	7.21029e+06	4.39747e+06	1.5834e+06	5.87809e+06	5.24399e+06	2.51268e+06	1.69144e+06	2.26466e+06	3.29863e+06	4.24785e+06	7.87462e+06	1.37343e+06	3.56457e+06	3.04078e+06	558794	1.39606e+06	1.83666e+06	3.96167e+06	1466454
25	Adenine	C00147	Nucleotides	136.062	0.660297	+	1.68703e+06	2.67337e+06	433366	2.3078e+06	535015	953172	948119	3.14633e+06	839362	1.37592e+06	2.48065e+06	1.71024e+06	681410	1.81262e+06	2.52437e+06	671877	1.82155e+06	3.58865e+06	2.35841e+06	1.21462e+06	3.04017e+06	2.6459e+06	1.81221e+06	1.15322e+06	1.1789e+06	1.61529e+06	1.11196e+06	2.52315e+06	1.62506e+06	2.57502e+06	962252	421927	1.00118e+06	1.20677e+06	1.46535e+06	1001782
26	GDP	C00035	Nucleotides	442.016	0.525785	-	16773.5	21591.9	17428.3	10764.9	13029.8	7569.99	12861.4	16212.9	24047.8	20533.9	26021.4	14844.6	84472.7	30549.4	41581	5588.57	40740.2	19924.4	51686.4	31164.1	15722.1	128907	96870.8	19199.6	10843.8	37593.9	58824.1	65780.6	14642.7	29554.2	20814.2	8359.67	15666.1	8345.87	10119.1	15275.6
27	GMP	C00144	Nucleotides	364.064	0.665725	+	1.22644e+07	1.1793e+07	1.49469e+07	1.17206e+07	1.25914e+07	1.24812e+07	1.03743e+07	1.05197e+07	7.76372e+06	1.03401e+07	1.02501e+07	1.1727e+07	3.66257e+06	9.29828e+06	1.09858e+07	7.41055e+06	8.86185e+06	6.84273e+06	5.92754e+06	8.60108e+06	8.85658e+06	5.66317e+06	2.23917e+06	8.1506e+06	8.68706e+06	8.22742e+06	2.96159e+06	7.875e+06	1.05277e+07	8.13919e+06	7.17075e+06	9.0331e+06	1.22536e+07	9.6491e+06	8.89367e+06	7806234
28	Guanosine	C00387	Nucleotides	284.098	0.780027	+	3.40768e+06	5.69508e+06	2.95154e+06	3.34962e+06	1.7727e+06	2.28876e+06	2.9626e+06	3.98176e+06	2.52728e+06	2.48679e+06	3.10852e+06	2.27598e+06	1.55115e+06	2.73087e+06	3.75836e+06	4.14478e+06	1.80591e+06	1.66724e+06	2.65645e+06	2.09165e+06	3.17041e+06	909225	367559	2.2651e+06	3.61744e+06	2.88782e+06	1.34139e+06	5.04119e+06	1.97246e+06	2.28824e+06	3.83988e+06	2.743e+06	3.30173e+06	3.25173e+06	3.06225e+06	1210001
29	Guanine	C00242	Nucleotides	152.056	0.666126	+	1.5017e+07	1.35648e+07	2.06297e+07	1.35984e+07	1.76352e+07	1.633e+07	1.67665e+07	1.50259e+07	1.05944e+07	1.00647e+07	1.21989e+07	1.39758e+07	5.53737e+06	1.21619e+07	8.82509e+06	1.57566e+07	1.20493e+07	7.34352e+06	7.01764e+06	1.12461e+07	1.05304e+07	4.42792e+06	2.51998e+06	1.29199e+07	1.49597e+07	9.05322e+06	3.36862e+06	8.79023e+06	1.48777e+07	5.94319e+06	9.25397e+06	1.47328e+07	1.53548e+07	1.216e+07	9.8953e+06	8627732
30	CDP	C00112	Nucleotides	402.009	0.568348	-	26664.1	20867.5	53951.5	54013.9	30917.6	32618.1	16614.3	30163.3	7331.09	7953.27	47018.7	53082.9	151267	25761.3	27220.1	7956	30434.6	24482.3	62883	10533.6	25217.6	143979	96623.9	6801.26	5260.39	19645.3	67389.4	78418.8	14480.6	53134.1	13992.3	44402.7	6811.53	11880.5	18554.3	20393.2
31	CMP	C00055	Nucleotides	322.044	0.577038	-	465328	350777	530116	345898	425473	507293	369498	318078	274212	491900	520761	468781	377170	435447	552096	508479	532974	204537	354774	458182	337026	339135	220898	324196	360758	414783	165047	347732	442011	388975	392772	417484	518667	505637	545530	480987
32	dCMP	C00239	Nucleotides	306.054	0.824863	-	45486.4	47005.3	40890.2	41855.4	71198.9	53391	37675.1	54581.3	35360.4	60343.1	35650.5	46836.9	46021.3	42042.1	27822.9	35963.7	47622.5	46593.8	34078.4	39032.6	23015.2	27684.4	51616.7	28811	22843.6	42916.1	29747.6	28637.6	43673.2	31021.5	30602.5	44833.6	53639.2	32128.9	53748.4	78940.4
33	Cytidine	C00475	Nucleotides	244.092	0.648181	+	1.91159e+06	1.31958e+06	2.06963e+06	2.33558e+06	1.69084e+06	1.57243e+06	2.04583e+06	1.37376e+06	2.46007e+06	2.097e+06	3.48532e+06	2.84011e+06	2.10603e+06	1.3049e+06	1.09773e+06	2.13573e+06	2.22177e+06	2.11904e+06	1.38566e+06	2.38749e+06	2.06479e+06	1.46992e+06	282408	2.36275e+06	2.72252e+06	2.0454e+06	1.05501e+06	2.44233e+06	1.99995e+06	1.71339e+06	2.25002e+06	1.3759e+06	1.63028e+06	2.4804e+06	2.8085e+06	2891135
34	Cytosine	C00380	Nucleotides	112.05	0.649955	+	1.62368e+06	1.00895e+06	1.58536e+06	1.80832e+06	1.44433e+06	1.30895e+06	1.72489e+06	1.14966e+06	1.89253e+06	1.54682e+06	2.62942e+06	2.40826e+06	1.69787e+06	1.05325e+06	836099	1.65522e+06	1.64848e+06	1.60091e+06	1.17694e+06	1.88674e+06	1.59782e+06	1.23606e+06	228828	1.81623e+06	2.07998e+06	1.54554e+06	839974	1.89438e+06	1.57025e+06	1.35349e+06	1.70512e+06	1.29631e+06	1.37888e+06	1.98232e+06	2.07365e+06	2264586
35	Thymidine	C00214	Nucleotides	243.098	0.67412	+	140219	136257	174745	77198	126667	95796	79747.8	108547	142531	85800.7	199730	124156	111688	140184	166238	200736	139699	136336	169302	164892	123824	78031.1	111933	103295	104115	151850	128320	200991	126098	157319	129961	129186	95337.4	124238	125354	105988
36	UTP	C00075	Nucleotides	482.961	0.508888	-	3282.64	1206.74	4346.37	795.449	588.009	0	1448.47	895.61	5781.68	3496.9	4421.94	1395.53	176194	5485.72	10445.2	1943.12	9724.58	9307.97	80285.7	9292.08	3419.39	212010	170205	8627.54	2213.09	9874.28	165198	48678.3	1065.15	20106.1	6214.48	0	1795.19	3928.1	3088.67	3525.74
37	UMP	C00105	Nucleotides	323.028	0.587047	-	9.53473e+06	9.45288e+06	1.29759e+07	1.0297e+07	1.02751e+07	1.0036e+07	1.06751e+07	7.70505e+06	7.91456e+06	1.23315e+07	9.98837e+06	1.08567e+07	7.90283e+06	1.05915e+07	1.36996e+07	1.15848e+07	1.00711e+07	5.51499e+06	7.39893e+06	1.026e+07	7.58509e+06	5.52579e+06	4.19695e+06	8.93102e+06	1.00946e+07	8.27911e+06	5.18195e+06	9.77205e+06	9.39198e+06	7.51246e+06	8.72186e+06	1.06932e+07	1.07005e+07	1.10612e+07	1.26511e+07	9745746
38	Uracil	C00106	Nucleotides	113.034	0.797757	+	1.6409e+06	2.08121e+06	2.1345e+06	1.82286e+06	1.76126e+06	1.08027e+06	2.01518e+06	1.4436e+06	2.18276e+06	2.135e+06	1.66533e+06	1.37143e+06	1.34651e+06	1.56018e+06	2.28159e+06	2.40857e+06	701421	1.16378e+06	1.22723e+06	1.39584e+06	1.51596e+06	765036	313088	1.6458e+06	2.6772e+06	2.20245e+06	1.34895e+06	1.96249e+06	798643	938917	2.10402e+06	1.78637e+06	2.23241e+06	1.63167e+06	1.94094e+06	1516486
39	IMP	C00130	Nucleotides	349.053	0.670922	+	4.19715e+07	2.99765e+07	6.26426e+07	3.04478e+07	5.64537e+07	4.95854e+07	2.99282e+07	2.20496e+07	3.59856e+06	3.30172e+07	1.85083e+07	3.66008e+07	1.06621e+07	2.82101e+07	3.77068e+07	3.73117e+07	2.87073e+07	6.33701e+06	2.16849e+07	2.57637e+07	1.42272e+07	3.34554e+06	5.11001e+06	1.96917e+07	2.15595e+07	2.23123e+07	1.93156e+06	1.67823e+07	3.25844e+07	2.04934e+07	1.56815e+07	5.15857e+07	4.62947e+07	3.28534e+07	1.78049e+07	14863110
40	Inosine	C00294	Nucleotides	269.087	0.808365	+	9.2944e+06	1.80232e+07	4.93827e+06	1.41274e+07	3.43202e+06	4.26332e+06	6.5916e+06	1.27396e+07	9.97363e+06	8.02522e+06	1.2371e+07	5.80677e+06	7.29904e+06	8.87808e+06	1.16874e+07	1.08204e+07	5.54699e+06	8.33354e+06	1.05677e+07	6.22833e+06	1.36053e+07	5.34059e+06	2.35164e+06	8.13095e+06	1.08975e+07	1.08978e+07	9.70142e+06	2.1449e+07	5.48082e+06	1.1572e+07	1.26418e+07	6.44799e+06	7.74259e+06	8.80528e+06	1.2399e+07	5727820
41	Hypoxanthine	C00262	Nucleotides	137.046	0.695567	+	1.98004e+08	2.58886e+08	1.87364e+08	2.50011e+08	2.22159e+08	1.88927e+08	1.9723e+08	2.69112e+08	2.60913e+08	2.05244e+08	2.16578e+08	2.35918e+08	1.86824e+08	2.00138e+08	2.45253e+08	2.99126e+08	1.85934e+08	2.11918e+08	1.52685e+08	1.65165e+08	2.63521e+08	1.30663e+08	5.62456e+07	2.25896e+08	2.33471e+08	2.29782e+08	1.44492e+08	2.3399e+08	1.7836e+08	1.92015e+08	2.60696e+08	2.13181e+08	1.96704e+08	2.08199e+08	1.90713e+08	207294400
42	Xanthine	C00385	Nucleotides	153.04	0.578035	+	238471	191330	301568	207044	252003	193742	146579	212651	226874	223379	186930	209970	336037	280104	190247	404682	153230	274262	219578	207856	268253	242822	151174	179291	176830	315742	276175	357753	230209	207947	294070	188177	283439	184620	333888	177554
43	Allantoate	C00499	Nucleotides	177.061	0.579383	+	87542.7	86444	91400.9	189150	83881.8	82012.7	128962	168708	81470.2	102650	101925	127342	177198	89952	71204.4	152608	60515.9	210257	136413	86310.7	142659	149889	148372	82854.5	200845	103915	134417	148826	110992	132676	115989	128729	121626	117354	68416.1	111274
44	5-Hydroxyisourate	C11821	Nucleotides	185.032	0.615862	+	1.41308e+06	1.37092e+06	2.17137e+06	1.97811e+06	1.5511e+06	1.95762e+06	2.18417e+06	1.13014e+06	2.14696e+06	1.7252e+06	3.78937e+06	2.72425e+06	2.52441e+06	1.93212e+06	2.16126e+06	2.79624e+06	1.47621e+06	2.74292e+06	2.65919e+06	1.62045e+06	4.46838e+06	5.30955e+06	3.16946e+06	2.85496e+06	4.02419e+06	1.95737e+06	3.28993e+06	2.43946e+06	1.50004e+06	1.80207e+06	2.27739e+06	2.09711e+06	1.59471e+06	2.76763e+06	1.56409e+06	1103304
45	Urate	C00366	Nucleotides	167.021	0.603694	-	161607	101671	193198	189900	209417	193496	128179	183034	136577	187864	103125	121537	198870	108258	219416	213824	182076	206473	154110	226862	148378	205668	215667	149291	103271	209063	178302	147934	175099	83839.8	173447	118008	247382	164477	156663	215282
46	3',5'-Cyclic AMP	C00575	Nucleotides	330.059	0.717837	+	54725.9	69484.5	44022.1	36083.6	33763.7	37399.6	35190.2	51789.4	45501.3	41569.4	38521.5	36759.6	39218.5	37053.4	74260.9	80482.9	33159.2	54731.6	53179.1	34536.3	68669	64116.9	46592	54197.4	82721.2	72763.6	56810	84701.9	46454.9	43256.8	55191.2	39298.1	72794.7	38346.8	36049.1	35520.9
47	5-6-Dihydrothymine	C00906	Nucleotides	129.066	0.631603	+	908198	395775	1.76995e+06	969722	394753	712757	2.14368e+06	3.13561e+06	1.71084e+06	263656	1.06213e+06	2.75611e+06	2.59294e+06	1.63082e+06	3.17606e+06	527651	3.77874e+06	1.5273e+06	2.26922e+06	405120	287638	751287	2.45797e+06	419423	1.41263e+06	757333	1.58792e+06	2.72832e+06	3.04805e+06	312401	558925	1.52403e+06	2.27794e+06	2.71985e+06	697792	3113736
48	4-Pyridoxate	C00847	Nucleotides	182.043	0.642089	-	470660	553802	538371	625028	662095	805030	542418	399699	834214	810270	705833	821032	622151	722838	464762	592138	607515	583136	695613	398357	995981	751292	1.00331e+06	932278	629222	931800	1.05165e+06	619480	563919	479080	562554	526016	780246	517781	523183	614954
49	Nicotinamide	C00153	Nucleotides	123.055	0.7732	+	3.79755e+07	5.08775e+07	4.20987e+07	3.59536e+07	3.41977e+07	3.36697e+07	4.0758e+07	3.48824e+07	3.97611e+07	3.64821e+07	4.81812e+07	3.47372e+07	3.68529e+07	4.31495e+07	5.60516e+07	5.20435e+07	3.17944e+07	2.87576e+07	3.28074e+07	3.07145e+07	3.50482e+07	3.33529e+07	1.68432e+07	3.80395e+07	3.51739e+07	4.36964e+07	3.48249e+07	5.8157e+07	2.96649e+07	2.48787e+07	5.28905e+07	3.24422e+07	4.29511e+07	3.08005e+07	2.87065e+07	31075670
50	Adenylosuccinic acid	C03794	Nucleotides	462.066	0.505097	-	36173.3	35900.7	10212.3	39057.8	13060.4	13662.5	36405.9	23683.6	56748.3	49250.9	55463.2	38175.4	111548	55870.1	56492.3	43685.2	56160	40185.1	55609	55180.7	69301.8	57624.8	23351.6	53231.2	71722.4	42199.1	34809.7	97182.4	33440.8	56669.5	53263.9	25241.4	21735.9	84961.4	40821.9	37546.4
51	UDP-glucose	C00029	Nucleotides	565.047	0.519799	-	140035	154587	35943.5	251193	54129.2	50599.5	87068.3	160831	281898	264960	301818	305805	927421	184192	508950	98854.2	149052	379297	822318	400522	755026	1.61127e+06	1.20269e+06	300374	483189	718105	1.52334e+06	1.02439e+06	74743.8	949874	350669	121726	44883	174968	471607	272562
52	ADP-D-ribose	C01882	Nucleotides	558.064	0.583179	-	1.29941e+06	1.2943e+06	1.61027e+06	1.2813e+06	1.19493e+06	1.25299e+06	1.20395e+06	1.19712e+06	1.02393e+06	1.00261e+06	902262	825066	666165	1.28433e+06	1.24369e+06	907630	860840	571731	732796	890095	686832	533368	394696	980506	889225	741291	543419	897072	1.02023e+06	561806	734506	1.11668e+06	1.35918e+06	793603	840157	745355
53	Phosphate	C00009	Phosphates	96.968	0.569437	-	7.63769e+07	7.92816e+07	9.12795e+07	8.83034e+07	6.99522e+07	6.62261e+07	6.10134e+07	9.11208e+07	5.96783e+07	7.69629e+07	6.92163e+07	6.81035e+07	6.92904e+07	7.68879e+07	7.66202e+07	5.82789e+07	7.60893e+07	6.59382e+07	6.44901e+07	6.37139e+07	5.71253e+07	7.40534e+07	7.36327e+07	4.99524e+07	5.03431e+07	6.35992e+07	6.2179e+07	6.8865e+07	8.19062e+07	6.2899e+07	6.85102e+07	6.02462e+07	7.1279e+07	5.04527e+07	9.54909e+07	88658170
54	Diphosphate	C00013	Phosphates	176.935	0.567669	-	5.88863e+06	7.67478e+06	5.55213e+06	1.00364e+07	4.75832e+06	5.21034e+06	4.24557e+06	1.01688e+07	6.29467e+06	6.40918e+06	5.83796e+06	5.45706e+06	6.65954e+06	6.89136e+06	6.72932e+06	3.37489e+06	7.7612e+06	6.76999e+06	7.45744e+06	5.29285e+06	5.80712e+06	8.86666e+06	7.94262e+06	4.97041e+06	3.92801e+06	7.32783e+06	9.18648e+06	6.79691e+06	6.77149e+06	8.8289e+06	6.0803e+06	4.43404e+06	6.44201e+06	3.91314e+06	9.44008e+06	7508486
55	D-Glucose	C00031	Glycolysis	179.055	0.620634	-	4.87187e+06	6.041e+06	7.0233e+06	4.82068e+06	5.62387e+06	4.92274e+06	6.58999e+06	5.37363e+06	4.77709e+06	4.94503e+06	3.32748e+06	5.1959e+06	3.36466e+06	5.4137e+06	4.5341e+06	7.12911e+06	5.66372e+06	1.85644e+06	2.20686e+06	5.13731e+06	2.87369e+06	2.32799e+06	2.80819e+06	3.77011e+06	5.91875e+06	2.65326e+06	1.40184e+06	5.98759e+06	5.18732e+06	2.60615e+06	4.22269e+06	4.44543e+06	3.57677e+06	5.44716e+06	5.06776e+06	3463900
56	D-Glucose 6/1-phosphate/Fructose 6-phosphate	C02965	Glycolysis/Glycogenolysis	259.022	0.546902	-	6.39573e+07	5.15347e+07	9.92645e+07	5.37869e+07	9.05284e+07	7.67147e+07	8.07376e+07	4.64913e+07	4.91855e+07	7.77205e+07	6.18291e+07	6.92621e+07	4.09749e+07	5.07869e+07	5.23718e+07	8.86613e+07	4.86196e+07	3.2787e+07	3.0284e+07	5.77859e+07	3.66591e+07	1.993e+07	2.15723e+07	4.71006e+07	5.5745e+07	3.87062e+07	1.42809e+07	3.20445e+07	6.40915e+07	2.62221e+07	5.94434e+07	6.65538e+07	5.26582e+07	5.36209e+07	5.23603e+07	60717070
57	D-Fructose 1-6-bisphosphate	C00354	Glycolysis	338.988	0.509057	-	1.13394e+07	5.26538e+06	1.55203e+07	3.38458e+06	1.03307e+07	9.51697e+06	8.77576e+06	2.05576e+06	8.97769e+06	1.17573e+07	6.57756e+06	7.66012e+06	2.22786e+07	9.79693e+06	1.62081e+07	7.87592e+06	1.12045e+07	7.97405e+06	4.7893e+06	1.52861e+07	4.6784e+06	3.44634e+06	1.85171e+06	6.81019e+06	5.55558e+06	1.52915e+07	3.12536e+06	1.18972e+07	1.34696e+07	827895	1.77836e+07	8.05582e+06	1.15727e+07	8.21714e+06	9.26789e+06	13239110
58	D-Glyceraldehyde 3-phosphate/Glycerone phosphate	C00118	Glycolysis	168.989	0.539066	-	3.00079e+06	2.05646e+06	5.74241e+06	2.11461e+06	4.33956e+06	3.69667e+06	2.89577e+06	1.39584e+06	1.8634e+06	3.42851e+06	2.11655e+06	2.91181e+06	4.6459e+06	3.30452e+06	3.7029e+06	2.86822e+06	3.27124e+06	2.01973e+06	1.65209e+06	3.87266e+06	1.22177e+06	954526	838448	2.3853e+06	1.57579e+06	2.70696e+06	586400	2.595e+06	2.966e+06	460950	3.68153e+06	3.31017e+06	3.36594e+06	2.22327e+06	3.08023e+06	4036833
59	2/3-Phospho-D-glycerate	C00631	Glycolysis	184.984	0.52006	-	125941	97209.1	173895	63171	144418	130437	131241	95548.6	165616	173242	227984	140090	1.015e+06	964107	708876	88409.8	770067	308812	2.70125e+06	285555	293678	1.77212e+06	4.17764e+06	258092	111835	225582	1.80798e+06	1.89694e+06	142593	3.60735e+06	164421	110837	260032	184198	430736	208716
60	Phosphoenolpyruvate	C00074	Glycolysis	166.974	0.545094	-	12558	7845.1	13709.5	10331.7	17455.5	12300.3	8536.57	4759.54	7766.45	15967.3	3197.36	9154.89	25455.1	25553.5	9291.13	6291.41	7147.22	6234.15	25744	16972.3	7431.87	26896.4	48778.2	12053.9	4832.24	6826.5	23825.9	33952.1	5451.3	42430	5640.84	9280.54	11685.5	11115	11491.9	12639.6
61	Pyruvate	C00022	Glycolysis	87.0072	0.607344	-	2.20257e+06	1.48022e+06	2.6334e+06	1.31627e+06	2.2745e+06	2.41076e+06	2.35913e+06	1.26263e+06	1.87316e+06	2.48453e+06	4.0705e+06	2.66651e+06	3.28569e+06	5.61031e+06	5.34997e+06	2.44676e+06	4.54857e+06	3.79107e+06	4.41351e+06	3.83355e+06	4.04474e+06	2.79331e+06	2.32942e+06	3.21883e+06	1.97633e+06	2.80596e+06	2.63185e+06	2.25274e+06	1.99762e+06	1.96672e+06	2.8878e+06	2.54892e+06	3.50417e+06	4.85286e+06	3.18107e+06	2734821
62	Lactate	C01432	Glycolysis	89.0228	0.604722	-	6.42749e+07	6.36579e+07	6.57404e+07	5.28629e+07	5.7549e+07	5.55865e+07	8.24553e+07	6.18276e+07	1.26637e+08	7.94246e+07	1.53755e+08	8.23762e+07	1.24104e+08	1.37673e+08	1.16107e+08	8.55761e+07	1.03764e+08	1.18229e+08	1.71084e+08	9.96466e+07	1.69567e+08	1.5504e+08	1.49964e+08	1.27583e+08	8.90732e+07	9.90627e+07	1.84422e+08	1.40887e+08	6.03802e+07	1.06576e+08	7.49572e+07	6.38632e+07	8.67724e+07	1.18431e+08	9.00407e+07	75854520
63	Maltose	C00208	Other sugars	341.109	0.623992	-	17913.3	32976.3	45445.1	46421.7	40170.1	38984	52960.6	95130.3	12788.2	48953.9	40558.1	133310	59774	76883.2	177435	75954.3	65408.2	39807.3	64832.1	34983.9	47230.7	24396.8	65660.3	21922	29072.6	17492.3	33461.3	21782	77198.1	68807.3	23788	40605.9	18454.6	39961.6	40363.3	51547.7
64	Maltotriose	C01835	Other sugars	503.161	0.620984	-	18993.5	50167.4	74829.6	41256.4	48183.5	39343.5	56529.7	92909.3	9295.77	39841.8	52695.5	44232.6	60922.7	74439.9	184225	78757.6	73341.9	32860.7	53200.9	23452.7	29514.7	23263.9	55302.7	4906.16	23669.6	5720.73	18993.3	20538.3	105948	70694.1	7462.49	23455.1	16532.2	42375.9	40042.8	52898.9
65	Mannitol	C00392	Other sugars	181.07	0.62479	-	663584	797666	1.06817e+06	947156	576696	726598	1.07932e+06	1.53801e+06	1.19073e+06	1.48624e+06	683068	780737	1.25778e+06	1.41991e+06	1.10247e+06	1.212e+06	1.30544e+06	1.20894e+06	1.1035e+06	1.01251e+06	877860	1.45925e+06	1.97962e+06	1.18886e+06	1.3397e+06	1.04848e+06	1.49456e+06	1.97341e+06	858693	927244	759946	574924	711706	742454	1.14022e+06	724264
66	D-Ribose	C00121	Other sugars	149.045	0.657259	-	903515	678671	899054	580818	588131	432359	1.10034e+06	562411	1.053e+06	782785	1.09076e+06	837119	822375	1.1096e+06	843711	967305	675766	693342	667447	772309	991984	571718	322422	656174	966570	623891	338166	940751	596191	474266	818115	501300	557814	684686	783935	661735
67	D-Arabitol	C01904	Other sugars	151.06	0.624484	-	36803.1	30418.4	55768.3	27407	22706.1	51858.3	71238.6	74891.7	76910.6	74508.2	65514.2	66463.6	107476	137182	107613	67931.6	79605.9	48785.4	101187	65426.2	101302	89820.2	94611	55680.5	70136.1	52358.7	60288.2	111657	63428.7	164428	55387.3	33624	50086.1	62174.8	102699	35192.8
68	Citrate	C00158	TCA cycle	191.019	0.549099	-	1.28824e+07	1.30006e+07	1.81026e+07	1.28688e+07	1.4733e+07	1.24391e+07	1.08032e+07	1.67862e+07	1.15935e+07	1.78648e+07	7.62468e+06	1.28851e+07	1.36775e+07	1.25228e+07	1.00666e+07	2.08137e+07	1.8496e+07	1.16232e+07	4.53206e+06	8.58281e+06	6.31993e+06	2.61074e+06	3.8822e+06	1.14444e+07	1.87856e+07	7.78285e+06	7.66614e+06	1.82543e+07	1.35359e+07	1.29909e+07	1.37548e+07	1.28459e+07	1.42241e+07	8.76479e+06	1.49727e+07	11807790
69	2-Oxoglutarate	C00026	TCA cycle	145.013	0.591255	-	336195	428257	530630	314450	289051	282194	388632	491300	237662	207741	155264	349406	252046	274151	179030	286875	183087	110217	144702	321530	242135	175926	243922	568200	264708	325443	94253.6	478428	252301	201531	247017	179308	195579	180712	251218	303508
70	Succinate	C00042	TCA cycle	117.018	0.550764	-	728742	860620	406464	476264	270074	400324	563982	948777	1.18442e+06	775893	717822	615143	1.68724e+06	1.36308e+06	1.92377e+06	362375	1.21265e+06	1.53036e+06	2.68534e+06	837526	1.35067e+06	2.19162e+06	3.17251e+06	1.26425e+06	778530	916179	2.63185e+06	2.80624e+06	650688	1.83924e+06	973151	386132	604741	1.394e+06	901910	803774
71	Fumarate	C00122	TCA cycle	115.002	0.591609	-	1.5951e+06	1.40427e+06	1.44524e+06	1.41735e+06	1.41825e+06	1.44863e+06	1.52461e+06	1.51348e+06	1.79786e+06	618542	1.19511e+06	1.44572e+06	1.46475e+06	1.48774e+06	1.1695e+06	1.425e+06	1.08688e+06	1.59344e+06	1.79681e+06	1.65512e+06	944760	1.53086e+06	779474	1.18199e+06	1.3663e+06	1.78648e+06	1.90909e+06	1.40012e+06	1.64753e+06	1.36709e+06	1.43725e+06	1.02931e+06	1.38219e+06	1.30029e+06	1.40035e+06	1368569
72	Malate	C00149	TCA cycle	133.013	0.537109	-	4.68148e+06	3.4044e+06	6.12182e+06	2.57037e+06	4.46086e+06	2.79797e+06	6.31613e+06	2.41202e+06	5.26433e+06	6.12604e+06	6.00634e+06	4.50851e+06	1.36094e+07	5.48988e+06	5.12499e+06	7.91559e+06	6.01584e+06	3.88115e+06	6.91548e+06	6.10098e+06	6.02885e+06	1.22562e+07	9.68947e+06	6.24683e+06	5.09003e+06	3.92893e+06	8.97717e+06	7.17204e+06	3.44683e+06	3.64191e+06	4.72879e+06	3.78276e+06	3.16858e+06	7.44881e+06	4.67255e+06	4784750
73	2-Hydroxyglutarate/Citramalate	C02630	Alternative Carboxylic acids	147.029	0.545917	-	3.22554e+06	1.49955e+06	2.20384e+06	1.68003e+06	1.71283e+06	1.25969e+06	2.42099e+06	1.3739e+06	681121	1.37095e+06	1.40909e+06	1.13427e+06	2.45276e+06	1.76848e+06	2.98356e+06	1.39387e+06	2.37914e+06	1.46567e+06	2.16965e+06	778927	1.89575e+06	659611	4.29583e+06	896538	695625	665959	410818	908067	2.3966e+06	856231	1.08633e+06	1.79911e+06	5.30209e+06	757339	1.49083e+06	1121610
74	6-Phospho-D-gluconate	C00345	Pentose Phosphate Pathway	275.017	0.513745	-	681408	1.1571e+06	213208	642242	219505	296615	414354	912411	484136	175255	200152	324332	208546	241566	154273	261692	277647	146980	88240.5	180375	263303	136015	144077	100456	460365	208404	267371	463372	737076	469927	224753	378465	390453	80267.9	441082	214728
75	D-Glucono-1-5-lactone 6-phosphate	C01236	Pentose Phosphate Pathway	257.006	0.550941	-	311982	278820	531280	225017	453375	375161	359954	219008	293904	364804	307123	341584	171593	178751	218896	377610	238438	169280	125852	276731	164868	80036.1	113443	265405	241667	171207	75292.4	134967	298650	129573	290931	369789	267234	282529	238250	342173
76	D-Erythrose 4-phosphate	C00279	Pentose Phosphate Pathway	199	0.538503	-	518680	335631	870129	287758	715629	601342	630219	190796	347574	496920	392713	576191	273310	264354	272949	793048	253207	213636	92039.3	433506	132455	69496.3	117358	362924	451440	394845	67430.1	187505	465981	78510.8	366771	577036	414777	376629	347846	528611
77	Sedoheptulose 1-phosphate	C06222	Pentose Phosphate Pathway	289.033	0.548825	-	1.10883e+06	1.05614e+06	2.22669e+06	846793	1.96154e+06	1.36038e+06	1.71238e+06	1.00437e+06	1.00089e+06	1.12535e+06	1.25583e+06	1.23075e+06	778596	1.17456e+06	871681	2.14581e+06	837906	566546	545084	1.04983e+06	772790	435476	599883	942527	1.16521e+06	649137	380456	651604	1.28927e+06	1.10237e+06	1.03683e+06	1.30834e+06	1.09549e+06	973763	999838	1196079
78	alpha-D-Ribose 1-phosphate	C00620	Pentose Phosphate Pathway	229.011	0.558179	-	1.13385e+07	1.32999e+07	1.20263e+07	1.45304e+07	1.13827e+07	1.20321e+07	1.10341e+07	1.29352e+07	1.12413e+07	1.30653e+07	1.38793e+07	1.16931e+07	1.08213e+07	1.39749e+07	1.28288e+07	9.11072e+06	1.22016e+07	1.14127e+07	7.60837e+06	1.07071e+07	1.054e+07	6.49042e+06	3.47319e+06	7.87213e+06	9.93764e+06	1.02356e+07	6.07677e+06	1.00737e+07	1.26356e+07	8.4624e+06	1.38104e+07	1.09605e+07	1.21287e+07	1.06158e+07	1.32456e+07	10816740
79	Glutathione	C00051	GSH homeostasis	308.09	0.672227	+	3.29211e+06	258264	1.57966e+06	1.90964e+06	610291	1.08048e+06	1.82841e+06	1.21422e+06	15769.8	63080.8	931572	29586.3	1.34034e+06	159251	313952	1.39632e+06	147967	6.37255e+06	570078	599864	152510	1.30418e+07	77404.6	122229	4.90348e+06	1.00029e+06	3.95101e+06	42068.6	2.71588e+06	118199	716281	1.10667e+06	3.31805e+06	98204.6	433666	209850
80	Glutathione disulfide	C00127	GSH homeostasis	611.144	0.515347	-	227775	209353	188254	92572.2	6515.1	50546.8	240542	173065	10010.6	13146.7	3913.55	1462.31	49852.9	6613.68	4695.65	95726.4	0	119848	3139.82	1508.7	772.055	285415	13757.7	62166.3	397892	188288	12602	129130	54290.9	6969.72	170884	92148.8	164917	0	12015	1788.71
81	5-Oxoproline	C01879	GSH homeostasis	130.05	0.616681	+	1.2077e+07	1.25905e+07	1.79046e+07	1.47861e+07	1.34835e+07	1.62556e+07	1.92522e+07	9.28041e+06	1.95107e+07	1.94462e+07	2.57655e+07	2.11001e+07	2.01185e+07	1.77437e+07	1.69861e+07	1.90121e+07	1.34197e+07	2.04818e+07	1.8449e+07	1.99269e+07	2.86109e+07	3.14056e+07	2.74416e+07	1.8205e+07	2.31389e+07	2.32172e+07	2.34692e+07	1.77476e+07	1.55898e+07	2.08972e+07	1.99437e+07	1.56409e+07	1.28383e+07	2.03536e+07	1.52371e+07	15612430
82	S-Glutathionyl-L-cysteine	C05526	GSH homeostasis	427.093	0.621777	+	409395	506573	486875	401228	160484	296431	527895	408147	196503	182801	170979	73705.8	308929	137020	86845.3	358550	71631.3	492660	147044	51417.5	83000.9	651491	247121	564165	743292	625628	184052	641560	281923	241483	570511	418972	424436	24462.4	192391	140748
83	Ascorbate	C00072	GSH homeostasis	175.024	0.591144	-	9.67608e+07	8.71671e+07	8.63873e+07	9.05821e+07	7.82165e+07	1.04075e+08	9.82033e+07	9.50452e+07	1.11307e+08	2.87379e+07	6.15991e+07	7.94415e+07	8.80478e+07	9.5858e+07	7.33387e+07	8.06863e+07	6.3261e+07	9.6367e+07	1.12547e+08	1.04987e+08	5.2812e+07	8.62712e+07	89539.3	6.53451e+07	8.75974e+07	1.05167e+08	9.59176e+07	9.22291e+07	1.00282e+08	8.56792e+07	8.87846e+07	6.49322e+07	8.71797e+07	8.45552e+07	8.05895e+07	103596100
84	Dehydroascorbate	C05422	GSH homeostasis	175.024	0.799389	+	167495	178354	186409	108730	134081	67173.4	119934	165414	141621	152762	62364.8	103035	137527	115650	92917.2	273104	101035	102039	44504.9	89207.8	56514.4	25259.4	19484	79920.3	178394	82464.1	87056.9	264350	60853.2	119296	135263	103632	161029	94063.9	130147	73923.9
85	gamma-L-Glutamyl-L-cysteine	C00669	Gamma-glutamyls	251.069	0.673441	+	281076	119263	130874	164734	113837	246685	234525	115041	378936	227942	313684	303589	708837	263509	253104	200583	200049	567290	294154	217783	443672	226015	127475	409719	465251	365154	332184	450645	294852	248827	247522	144887	159726	244821	195711	153083
86	gamma-L-Glutamyl-D-alanine	C03738	Gamma-glutamyls	217.082	0.567659	-	147414	50755.1	127423	70247.8	81746.1	172975	92512.9	78384.8	273968	162680	185749	191499	496922	314488	388975	128550	228234	445648	336059	177887	299045	284756	281599	199709	199406	263961	307186	343697	172402	263655	243028	162010	175026	178933	248050	191853
87	gamma-Glutamyl-gamma-aminobutyrate	C15767	Gamma-glutamyls	231.098	0.596228	-	65707.4	28683.5	30533.3	26826	10119.3	51903.6	31627.4	10184.8	66414.3	44111.4	64186.9	80294.5	111293	77605.9	109273	40559.5	53360.7	103985	72290.7	100091	136238	56939	115699	42892.7	54172.8	57635.2	87440.1	74987.8	42306.9	51064.1	91585.5	36606.1	29177.6	45966.2	54916.8	63231.6
88	gamma-L-Glutamylputrescine	C15699	Gamma-glutamyls	218.149	0.5644	+	731330	527402	520736	728146	613681	772690	558993	729250	1.52255e+06	1.14583e+06	1.69178e+06	1.13829e+06	2.32448e+06	2.06716e+06	2.37234e+06	885394	1.17244e+06	3.04833e+06	2.16049e+06	1.28427e+06	1.68313e+06	1.41617e+06	874243	1.69936e+06	1.1379e+06	1.4644e+06	1.84791e+06	1.95502e+06	1.1123e+06	1.30744e+06	1.39237e+06	713579	925948	1.29419e+06	1.1067e+06	1082736
89	(5-L-Glutamyl)-L-glutamine	C05283	Gamma-glutamyls	276.118	0.631006	+	337112	147828	345258	197728	214927	312598	372570	138161	259147	269706	303244	306590	629025	273737	387665	431199	186942	615480	392940	225724	293740	530525	340469	475037	630326	528082	302018	511131	226835	228392	495699	332973	287362	229104	189025	204018
90	5-L-Glutamyl-taurine	C05844	Gamma-glutamyls	253.05	0.573316	-	245619	182156	313658	172177	288155	234309	273289	98402.6	325276	321084	488867	461123	500371	285814	417314	484643	384110	253825	636932	292738	364910	374049	430444	319729	346130	354092	215028	332223	234678	313627	277037	236105	206699	629641	312307	338772
91	Dimethylglycine	C01026	Serine biosynthesis and one-carbon metabolism	102.055	0.573931	-	1.42075e+06	1.55642e+06	2.12874e+06	1.56529e+06	1.61443e+06	1.66364e+06	1.78039e+06	1.03666e+06	2.11983e+06	2.15213e+06	2.49517e+06	2.1721e+06	2.48894e+06	1.52418e+06	2.08677e+06	2.09379e+06	1.81741e+06	1.51416e+06	2.32035e+06	2.07038e+06	2.50762e+06	2.76137e+06	2.57501e+06	1.82787e+06	1.90254e+06	2.32626e+06	2.06783e+06	2.01913e+06	1.63985e+06	1.80297e+06	2.03589e+06	1.33696e+06	1.23386e+06	2.07985e+06	2.01606e+06	1846854
92	Phosphoserine	C02532	Serine biosynthesis and one-carbon metabolism	186.016	0.62348	+	690526	954887	1.0325e+06	792975	700753	951500	1.17316e+06	495853	1.33604e+06	1.10137e+06	1.48046e+06	1.19301e+06	1.21644e+06	794638	1.08325e+06	1.11002e+06	1.00451e+06	851216	1.54191e+06	1.24109e+06	1.67742e+06	1.95734e+06	1.50551e+06	1.20092e+06	1.25169e+06	1.49517e+06	1.52939e+06	1.25988e+06	809505	1.40368e+06	1.30048e+06	573904	590349	1.37356e+06	967210	912215
93	3-Phosphonooxypyruvate	C03232	Serine biosynthesis and one-carbon metabolism	182.967	0.617208	-	189265	194576	166835	130366	162900	170403	101290	182830	124848	150945	33710.6	75241.9	175528	108705	156117	127176	136266	122605	120715	155348	47806.7	114944	139297	105021	78504.9	134296	96159.6	176833	125832	90761.5	120799	73270.8	126870	47828.1	213787	159678
94	S-Adenosyl-L-homocysteine	C00021	Serine biosynthesis and one-carbon metabolism	385.129	0.673345	+	250708	330634	226440	284196	295558	180049	249017	255098	356117	175227	473006	262266	341213	294170	308610	221852	255856	217107	348361	262245	366150	279654	253656	339544	344274	306231	383385	444947	227820	345621	203091	196734	248638	298803	258134	252437
95	S-Adenosyl-L-methionine	C00019	Serine biosynthesis and one-carbon metabolism	399.144	0.620381	+	11811.9	11771.8	19683	9016.91	14943.6	13015.2	24831.9	14102.8	40353.1	15314.7	53148.2	8042.76	32094.8	9273.62	18175.3	25771.8	17669	43891.3	50331.9	24196.7	45331.5	190614	76577.9	20322	58764.3	39796.7	122688	62602.7	6971.55	35124	11559.6	14553.8	11898.5	19222.8	16662.8	16811.8
96	5-10-Methenyltetrahydrofolate	C00445	Folate pool (One carbon metabolism)	457.165	0.638051	+	58740.6	67549.1	39021.6	33685.2	7694.13	23740.4	38344.1	21221.2	25326.1	20495.9	46405.2	36277.8	80718.9	6989.79	93794.1	62398.3	6148.28	55224.6	27101.9	42957.9	109976	117990	69693	101221	386334	24204.9	181647	69591.4	36261.4	72573	17656.8	21371.3	40515.4	36661.5	63235.8	25688.7
97	Ornithine	C01602	Urea cycle	131.081	0.632112	-	175615	111205	249609	232023	203505	301865	200418	130560	238234	258526	287721	312058	275296	334623	257301	254832	199005	294758	240655	236554	372758	321266	388818	221043	504339	192061	291921	307165	805532	244266	236674	189767	158744	223344	182372	226736
98	L-Citrulline	C00327	Urea cycle	176.103	0.620753	+	212197	136756	298373	357536	255579	396583	289217	188113	367064	414578	470354	460439	376811	431217	263064	226220	306718	446092	302378	145004	504684	506265	639736	333017	883388	335333	472463	604611	1.256e+06	391676	376680	288084	207402	352844	221528	259202
99	Argininosuccinate	C03406	Urea cycle	291.129	0.622175	+	27687.9	18756.6	55550.8	33861.4	48318.2	36927.1	58688.6	10541.7	67649.7	38960.3	46438.7	49115.8	58611.7	38468.9	26709.4	49440.1	29760.4	45469.5	37572.9	40892.3	48271.7	67763.5	46664.1	74322.7	37803.8	42947.2	73175	42823.4	27813.5	18413.6	35929.6	44702.2	39481.4	89781.9	20647.9	32543.3
100	Putrescine	C00134	Polyamines	89.1072	0.565906	+	226099	401121	371612	258660	456770	620933	310753	399047	167974	187263	176754	248524	110664	326357	104005	296509	82802.3	234376	138749	241827	309470	312559	236202	331005	210349	175755	234679	249084	249224	90278.4	192255	180793	184323	354700	196727	113650
101	Spermidine	C00315	Polyamines	146.165	0.548194	+	4.04071e+06	5.87314e+06	5.10059e+06	4.70601e+06	3.91178e+06	2.3869e+06	5.80354e+06	5.9161e+06	6.82843e+06	4.62709e+06	4.67492e+06	6.29543e+06	4.65146e+06	4.9284e+06	3.55731e+06	3.97146e+06	2.12914e+06	4.69374e+06	3.78368e+06	5.69276e+06	5.43293e+06	8.17873e+06	6.16809e+06	6.07488e+06	4.85146e+06	5.40034e+06	8.36464e+06	5.40642e+06	2.90905e+06	2.68074e+06	4.74495e+06	1.86037e+06	2.73359e+06	3.52823e+06	6.08913e+06	6873310
102	Spermine	C00750	Polyamines	203.223	0.538815	+	66123.8	71853.1	57340	88105.3	38110.5	24573.6	71886.6	70584.6	203275	77682.2	56653.1	154908	349072	101473	179336	119984	50557	137299	80175.3	128970	235197	627582	344675	273785	221118	244655	847251	391649	104177	70438.6	239062	27910.5	50311.9	71450.6	361633	181071
103	N-Acetylneuraminate	C00270	Aminosugars	308.098	0.590005	-	4.39305e+06	6.08671e+06	7.78161e+06	3.49779e+06	2.79635e+06	3.18004e+06	3.83388e+06	4.19217e+06	1.67583e+06	3.74934e+06	2.27879e+06	2.60749e+06	6.95503e+06	2.0851e+06	1.02609e+07	4.27464e+06	1.44281e+06	3.71282e+06	1.57576e+06	2.79355e+06	4.61679e+06	4.99511e+06	8.91722e+06	5.52166e+06	1.69994e+07	1.48529e+06	9.24466e+06	4.53085e+06	3.55597e+06	3.64064e+06	1.63408e+06	4.16061e+06	5.44275e+06	2.32809e+06	8.85015e+06	4056440
104	alpha-D-Glucosamine 1-phosphate	C06156	Aminosugars	258.039	0.572947	-	123912	88082.2	165434	82899.1	121999	136440	114652	68676.6	92956.1	118454	157495	158796	77648	129269	123339	175084	127380	124564	102497	135715	142975	65851.6	72122.9	119919	168023	107237	45391.5	60361.6	126184	64023.5	91081.7	104473	109910	108154	129261	119792
105	1-4-beta-D-Xylan	C02352	Aminosugars	131.034	0.641379	-	373779	302136	429691	263323	263645	211905	438454	303465	389925	432535	464834	319281	428904	467147	410715	487086	323233	260861	254493	368241	421520	209256	142494	272962	479671	284474	108445	410965	325661	189715	372114	261763	239337	365108	425191	321474
106	UDP-N-acetyl-D-glucosamine	C00043	Aminosugars	606.074	0.520626	-	744992	615294	540610	458739	232331	475237	791616	252548	1.30544e+06	766803	1.42395e+06	1.06967e+06	1.51144e+06	1.09633e+06	773784	829814	534150	1.45e+06	1.01094e+06	924800	1.68064e+06	2.234e+06	626118	982610	1.66593e+06	968698	2.88976e+06	1.27787e+06	800098	874378	833434	611115	661790	1.23605e+06	1.58171e+06	1571995
107	CMP-N-acetylneuraminate	C00128	Aminosugars	613.139	0.516279	-	48438.1	52881.4	61817.2	46180.9	24360.6	35825.1	61579.2	48247.4	59520.9	52495.5	55571.7	53849.7	81601.4	58428.4	42921.5	33042	23340.3	54052.9	36168.5	45131	74828.4	140819	55938.9	60162	104084	54336.7	126652	78301.9	45925.2	37426.3	65231.1	45104.8	55623	34855.3	72429.4	89131
108	Homocarnosine	C00884	Arginine and proline metabolism	241.129	0.554669	+	106286	82756.4	103630	95212.9	89835	72611.4	74043	85865.6	71705.9	133575	103994	59453.8	88271.3	53326.7	119502	93022.8	53133.7	84262.5	112754	77488.2	102107	169107	51783.6	80188.1	94372.7	116406	51275.6	63835.7	46277.3	123908	69284.7	101352	82293.4	79961.1	105897	101261
109	Carnosine	C00386	Arginine and proline metabolism	227.113	0.570395	+	143907	123249	131503	180007	195668	187646	234433	204222	729361	301312	292240	196252	419779	342066	444049	186197	215232	986029	460555	334614	262562	265704	206683	286923	257027	281962	376977	313247	173136	261943	248215	179694	262308	268484	251541	291519
110	5-Guanidino-2-oxopentanoate	C03771	Arginine and proline metabolism	174.087	0.555617	+	18283.4	6409.95	25593.7	11564.6	23871.4	3889.08	9941.14	7090.12	54919.7	44113.6	31212.5	30436.6	121993	64360.5	140680	30862.6	33631.7	82413.7	56796.1	35541.5	37012.1	40022.8	8510.81	44430.2	36462.1	57607.8	41576.7	91692.6	8822.5	36086.9	49316.3	17174.7	29808.2	42177.9	40452.2	17636
111	Creatine	C00300	Arginine and proline metabolism	132.077	0.632719	+	2.80666e+07	2.48501e+07	1.73594e+07	1.78325e+07	1.83178e+07	1.07408e+07	1.34903e+07	1.58357e+07	3.34765e+07	2.52935e+07	2.7055e+07	2.34399e+07	3.71422e+07	3.2838e+07	1.66691e+07	2.32106e+07	1.38654e+07	4.52779e+07	2.69903e+07	3.6719e+07	4.01418e+07	5.72341e+07	4.26853e+07	3.31415e+07	2.31317e+07	4.74894e+07	5.79767e+07	2.35091e+07	1.65687e+07	2.79533e+07	2.34451e+07	1.19662e+07	1.44762e+07	1.81833e+07	3.73708e+07	25837740
112	Creatinine	C00791	Arginine and proline metabolism	114.066	0.626823	+	950127	722659	332004	611961	230542	287184	688891	571918	486536	207140	1.33285e+06	334034	1.37799e+06	1.0003e+06	686095	624278	1.12732e+06	1.42438e+06	1.12022e+06	356644	1.00583e+06	1.00855e+06	1.23988e+06	570651	629138	319545	1.13295e+06	2.19986e+06	954320	1.4247e+06	343992	950268	637356	711236	446690	518466
113	N-Acetyl-L-citrulline	C15532	Arginine and proline metabolism	216.098	0.602348	-	105562	18159.6	23181.1	43417.9	44564.9	57900.8	23878.7	74595.1	96421.3	68256.9	141132	81785.9	219752	204614	122871	61184.8	78825	219025	187725	63314.7	164453	193054	116649	94351.2	108322	84463.7	109364	165182	72229.2	167330	51199.6	44220.2	88928.3	103674	83054.6	96220.3
114	N-Acetylornithine	C00437	Arginine and proline metabolism	175.108	0.674803	+	1.67466e+06	875816	627509	1.11342e+06	427560	1.23579e+06	748132	1.5099e+06	2.62154e+06	1.70511e+06	2.55089e+06	2.23837e+06	3.96192e+06	3.72372e+06	3.35807e+06	1.10282e+06	2.1703e+06	5.53911e+06	3.39942e+06	2.32152e+06	3.8463e+06	2.47473e+06	2.08264e+06	1.97252e+06	2.66698e+06	2.44919e+06	5.18982e+06	3.98703e+06	9.57421e+06	2.48362e+06	2.02069e+06	1.38817e+06	1.26162e+06	2.58145e+06	2.52849e+06	1720584
115	trans-4-Hydroxy-L-proline	C01157	Arginine and proline metabolism	130.049	0.621849	-	289900	188757	472641	264102	260273	338254	365769	182884	279310	368517	443013	398424	334811	420408	291584	267260	378191	310594	326719	239106	577837	591669	615474	297742	367551	340971	312523	303410	276376	703351	212487	226073	394953	380714	340283	331005
116	Pantothenate	C00864	Panthothenate metabolism	218.103	0.63758	-	92437.7	91586.2	72356.3	72493.1	51311.3	68516.8	114077	71955.9	133035	76210.4	86722.2	72156.3	106216	64718.1	41439.5	153327	52303	63102.1	35687.6	71347.8	61924.1	14789	19944	72771	94619.4	76758.2	37954.3	59187.7	64168.5	12869.1	93619.7	54500	55825	92002.6	77704.3	79140.1
117	5-6-Dihydrouracil	C00429	Panthothenate metabolism	113.034	0.597594	-	238418	167818	268313	211284	257700	273114	237884	154699	273834	265174	278685	318492	174954	262905	254715	210060	287080	274568	206009	255804	318084	319359	239878	225489	235764	185694	241034	186859	237887	195899	187719	235232	233688	301324	238628	325748
118	Pantetheine	C00831	Panthothenate metabolism	279.133	1.24777	+	214028	143182	195503	148283	126372	164215	192532	106632	323956	205664	263275	194243	375676	325019	386808	285039	175020	253039	230906	222703	260856	213020	207804	316244	241136	316122	414527	368282	163252	147475	342970	154725	250641	272328	198823	207042
119	D-4--Phosphopantothenate	C03492	Panthothenate metabolism	298.069	0.545305	-	163566	119779	162799	113638	136789	145594	167020	159510	163034	172316	155293	170740	140647	134594	127982	206593	103418	76043	52109.6	159519	100928	19743.8	31729.6	153258	152872	124993	5832.42	109025	135941	23702.6	229628	126103	128454	130837	136575	174090
120	Taurine	C00245	Sulfur metabolism	126.022	0.623008	+	6.19778e+07	5.12121e+07	6.90312e+07	5.73477e+07	6.13297e+07	6.0051e+07	6.16083e+07	5.49643e+07	3.82578e+07	5.16074e+07	7.71313e+07	5.21837e+07	3.74213e+07	5.86112e+07	4.85956e+07	5.47967e+07	6.56959e+07	4.29102e+07	5.48526e+07	4.74948e+07	4.01858e+07	3.15959e+07	4.81305e+07	3.89479e+07	2.79682e+07	3.98817e+07	2.74478e+07	4.47656e+07	4.983e+07	4.60496e+07	3.77735e+07	5.43077e+07	5.50161e+07	5.25962e+07	4.58615e+07	58267000
121	Hypotaurine	C00519	Sulfur metabolism	110.027	0.616623	+	2.01391e+06	1.57074e+06	2.32599e+06	2.01197e+06	1.28847e+06	1.74052e+06	2.17287e+06	2570220	1.55987e+06	1.04595e+06	3.5119e+06	1.97706e+06	1.1577e+06	2.02158e+06	2.46782e+06	868768	1.0237e+06	2.23965e+06	682646	991647	1.66041e+06	617208	533133	950733	532519	1.6847e+06	518052	964979	790435	1.36382e+06	1.12223e+06	2.85076e+06	1.25942e+06	1.72813e+06	781621	1195871
122	3-Sulfocatechol	C06336	Sulfur metabolism	188.985	1.17284	-	9407.5	18287.5	35975.7	15091	44789.4	28965.7	9014.75	25755.6	20540	3830.36	7772.14	8646.89	0	11122.1	4825.5	8075.33	6500.31	11732.2	4905.52	3275.13	50850.1	25374.3	14302.7	1958.36	7147.25	26855.5	4039.01	7322.2	64938.2	18413.9	29984.3	13056.3	1171.07	6885.76	15971.1	12932
123	L-Methionine S-oxide	C02989	Sulfur metabolism	166.053	0.697566	+	793720	798333	1.05053e+06	684318	1.02686e+06	915504	767460	1.10194e+06	652234	803740	751100	904601	850168	883263	817857	639277	1.08115e+06	573578	547884	900479	533459	609090	902441	586068	437908	690789	725623	684795	896891	585220	824381	682779	799623	606196	955263	1067877
124	5-Hydroxyindoleacetate	C05635	Indole and Tryptophan	192.068	1.7163	+	940086	782810	1.33968e+06	837268	820383	715507	891670	831354	1.53786e+06	1.49003e+06	1.04571e+06	1.10072e+06	1.50923e+06	1.00365e+06	1.15066e+06	1.09767e+06	909385	1.24112e+06	1.24377e+06	965960	994168	1.37157e+06	883308	1.28438e+06	829946	1.0281e+06	1.44798e+06	1.24747e+06	650939	816855	1.13464e+06	886348	1.15605e+06	1.29001e+06	1.11568e+06	972957
125	Indole	C00463	Indole and Tryptophan	116.049	1.68257	-	34877.1	19794.9	42226.9	23805.6	25721.5	30585.9	37797.8	24233.2	31122.2	31095.2	32899	37150.3	49712.9	38735.6	54299.1	47957.4	45839.7	33653.2	46898.2	33070	52227.2	52300.1	43550.1	35125.8	43293.4	31744.6	28787.4	43170.4	31698.1	29435.1	47464.2	26294.5	28891.9	47345.5	28466.8	36383.8
126	Indole-3-acetaldehyde	C00637	Indole and Tryptophan	160.076	1.06068	+	5.27424e+07	4.06971e+07	8.37554e+07	7.38851e+07	3.70608e+07	4.96993e+06	6.7009e+07	4.00469e+07	6.21889e+06	3.43818e+06	1.18049e+06	2.38148e+07	4.71285e+06	6.35813e+07	3.86763e+07	3.1398e+07	3.63356e+07	5.89739e+06	1.15601e+07	1.61851e+07	1.6445e+07	213086	7.2797e+06	1.99991e+06	3.38648e+07	9.71954e+06	3.8619e+06	2.55117e+06	4.86068e+06	1.74751e+07	1.53048e+06	3.84902e+07	7.24214e+07	1.28534e+07	1.01851e+07	13519060
127	Indolepyruvate	C00331	Indole and Tryptophan	204.063	0.711443	+	401815	335220	545618	432906	528731	345631	337755	457844	615719	535470	376232	414520	628463	384166	637260	376311	466962	555660	399589	553609	336125	597557	648299	372392	263745	487924	716303	452013	368557	246615	504564	317568	434064	420959	574325	631086
128	Indoxyl	C05658	Indole and Tryptophan	134.058	0.573467	+	61240.8	22886.5	34300	38112.9	44077.9	74189.7	45459.2	30384.8	83278.4	77078.7	84858.9	95182	114873	78688.1	134796	80562.4	85579.6	169889	83073.7	77588.5	92698.3	87366.2	62880	84074.4	51748.5	100141	100281	41944.2	46766	57943.8	76950.8	75256.9	69882.6	69276.9	75749.7	82181.3
129	6-Hydroxykynurenic acid	C08480	Indole and Tryptophan	204.032	0.592859	-	0	27465.6	56862.3	12943.7	72401.9	48065.8	29016.9	56428.2	94607.3	140234	89613.2	58579.9	451898	51639.1	163591	31795.6	76227.4	58674.6	72372	45629.3	127205	161473	600272	115460	39980.3	140633	688457	124333	30008.7	58522.3	98295.7	42300.9	62901.5	225614	97557.4	83340.5
130	kynurenine	C00328	Indole and Tryptophan	209.092	1.31217	+	61756.5	70854.3	58806.9	83436.7	53688.9	56937.9	91074.4	95785.7	103280	82925.1	88193.1	85609.9	212513	104552	157791	157816	70760.7	133818	87184	38358.2	230707	166912	127979	144134	208527	280420	131215	303572	60330	82101.3	149696	60519.7	97890.1	148354	105903	87433.5
131	quinolinic acid	C03722	Indole and Tryptophan	166.016	0.613483	-	194897	189191	302920	203381	198755	204392	244112	197124	164932	246553	392851	341332	163869	276218	160294	235681	222741	245937	249655	179349	226322	189805	112124	114954	129843	105602	82799.5	330184	190563	219643	144983	195381	200650	195754	146481	234710
132	N-formyl kynurenine	C02700	Indole and Tryptophan	235.075	0.617215	-	28705	40794.2	62401.8	37192.6	35088.9	23747	43994	52650.5	77148.4	51570.5	8139.47	37585.5	52862.6	45743.9	14182.4	75999.1	77457.5	41399.5	38546.6	30521	33142	35332.4	35012.9	51257.9	71900.5	33812.2	69625.8	72531.4	30168.2	38103.1	36891.9	35692.9	41288.6	62434.2	38082.7	41257.7
133	Anthranilate	C00108	Indole and Tryptophan	138.054	0.641552	+	2.75488e+06	391938	1.49077e+06	285666	493367	1.69957e+06	182354	2.40773e+06	679149	420426	353933	403463	347363	301494	371344	244613	205417	387019	235934	276785	1.92431e+06	516255	714025	284057	254156	1.03167e+06	487500	2.8364e+06	406051	189941	1.26656e+06	221292	604767	192220	774776	1315737
134	Picolinic acid	C10164	Indole and Tryptophan	124.04	0.552125	+	3.23942e+06	2.31563e+06	4.31335e+06	2.58833e+06	2.77892e+06	1.70723e+06	2.42304e+06	1.81497e+06	2.77448e+06	3.17858e+06	2.49197e+06	2.51146e+06	3.80122e+06	3.0195e+06	3.70554e+06	4.35504e+06	1.61623e+06	3.44842e+06	2.96373e+06	2.36466e+06	3.16415e+06	3.51703e+06	1.78423e+06	1.94934e+06	2.16482e+06	3.16605e+06	3.28953e+06	4.19868e+06	2.61275e+06	2.45336e+06	3.91331e+06	2.93281e+06	3.11831e+06	2.67791e+06	3.78999e+06	1895265
135	g-Oxalo-crotonate	C03453	Indole and Tryptophan	159.028	0.691321	+	6.95093e+06	1.20902e+07	8.00404e+06	7.71025e+06	8.21755e+06	6.12042e+06	5.99116e+06	1.14968e+07	8.92692e+06	9.37534e+06	7.22511e+06	7.568e+06	7.96839e+06	5.7831e+06	6.1113e+06	7.69726e+06	7.56758e+06	6.74335e+06	3.81874e+06	6.54843e+06	5.26549e+06	4.00048e+06	2.67654e+06	5.75844e+06	5.90719e+06	7.644e+06	4.9672e+06	7.37048e+06	7.33762e+06	5.00493e+06	7.48893e+06	6.12429e+06	7.82753e+06	4.53806e+06	9.77115e+06	10477970
136	Dopamine	C03758	Signaling	154.084	0.94204	+	269576	199383	314670	191307	275398	134451	259044	196559	211261	175353	319656	210884	245385	225022	232521	324132	168355	181989	258219	249292	156712	245547	242998	182778	137259	261104	295288	259702	137337	160607	207320	162987	308848	244538	250746	336681
137	Serotonin	C00780	Signaling	177.102	1.05642	+	1.12101e+07	8.28072e+06	1.7689e+07	1.59823e+07	7.4287e+06	754735	1.33752e+07	7.68986e+06	1.23454e+06	618321	193712	4.34542e+06	832712	1.30823e+07	8.08107e+06	6.35463e+06	7.17736e+06	1.07479e+06	2.20406e+06	3.12734e+06	3.3595e+06	34796.7	1.33003e+06	340517	6.93843e+06	1.97291e+06	714599	434606	760954	3.51411e+06	256139	8.47773e+06	1.4805e+07	2.51722e+06	1.80587e+06	2423826
138	3D-(3-5/4)-Trihydroxycyclohexane-1-2-dione	C04287	Inositol	159.029	0.617227	-	30894.5	58359.2	61294.6	45183.8	28165	55214.7	38367.2	61543.4	44109	44297.3	20514.5	34207.7	34198.8	21176.2	41086.5	37918.3	55404.4	26477.1	12103.5	35063.4	12844.4	21119.1	22784.2	32940.7	56262.1	21838	18279.6	63797.7	54038.8	7215.3	30300.8	49394.5	23956.2	34948.5	19688.1	12090.3
139	Glycerol 3-phosphate	C00093	Glycerophospholipid biosynthesis	171.006	0.56678	-	59816.8	41255.9	113526	48829.5	126861	101753	68602.5	33206.1	128963	114055	105427	104732	132007	100235	163936	86189.9	96877.3	85883.4	127908	121160	87773.1	244848	165022	97471.6	88283.8	90992.5	211513	143410	75459.7	134356	123399	90164.8	88764.6	122643	122198	96178.2
140	Ethanolamine phosphate	C00346	Glycerophospholipid biosynthesis	142.026	0.61694	+	1.67273e+06	1.40266e+06	1.69849e+06	1.5751e+06	2.19699e+06	1.53947e+06	1.92285e+06	1.31894e+06	3.40078e+06	1.98142e+06	2.09776e+06	1.93346e+06	1.58692e+06	1.9024e+06	1.40477e+06	1.4055e+06	1.20777e+06	1.81607e+06	1.62138e+06	1.15396e+06	1.90635e+06	2.39958e+06	1.33383e+06	1.70402e+06	1.73227e+06	1.81416e+06	2.20528e+06	1.47324e+06	1.55799e+06	1.31327e+06	1.1549e+06	1.5492e+06	1.42737e+06	1.3501e+06	1.37629e+06	1722624
141	Sphingosine	C00319	Glycerophospholipid biosynthesis	300.289	1.975	+	9.03443e+06	9.67622e+06	9.185e+06	1.04225e+07	1.69495e+07	9.98707e+06	1.58548e+07	1.21858e+07	1.4789e+07	2.61706e+07	1.33216e+07	1.41753e+07	1.23341e+07	1.4614e+07	1.24927e+07	1.66423e+07	7.4203e+06	1.91414e+07	1.47819e+07	1.06077e+07	7.99793e+06	9.66483e+06	6.49812e+06	1.17957e+07	1.07916e+07	2.16833e+07	3.83792e+06	7.68618e+06	7.72515e+06	9.60097e+06	1.1131e+07	8.27363e+06	9.49473e+06	6.03812e+06	1.48825e+07	20052830
142	Sphingosine 1-phosphate	C06124	Glycerophospholipid biosynthesis	380.255	3.76737	+	516620	665586	362171	307208	1.32317e+06	589233	578688	841627	320106	755137	570661	338327	1.68431e+06	315122	391699	328152	299477	361955	1.07143e+06	186094	191478	242544	720400	291279	281297	577448	133167	280700	365596	661334	666783	270907	228189	172618	443802	634643
143	Acetylcholine	C01996	Glycerophospholipid biosynthesis	146.118	0.640383	+	7.58065e+06	1.33007e+07	9.86935e+06	8.72465e+06	1.32919e+07	4.72506e+06	1.15124e+07	1.0458e+07	1.66486e+07	1.1408e+07	1.45059e+07	1.10499e+07	1.84432e+07	2.25525e+07	9.91342e+06	9.65662e+06	1.46432e+07	1.23877e+07	1.11925e+07	1.02259e+07	9.12579e+06	1.21369e+07	1.61221e+07	1.0167e+07	1.03258e+07	1.03872e+07	1.48178e+07	9.04391e+06	7.6587e+06	8.92947e+06	1.08218e+07	1.52914e+07	1.05833e+07	1.56243e+07	2.1294e+07	17830630
144	Choline	C00114	Glycerophospholipid biosynthesis	104.107	0.614519	+	7.40053e+07	6.76989e+07	1.52172e+08	5.94303e+07	1.32778e+08	1.04278e+08	9.01326e+07	5.18481e+07	7.14796e+07	9.80922e+07	1.06147e+08	9.43139e+07	6.61565e+07	1.20965e+08	9.57167e+07	8.6205e+07	6.22014e+07	7.14665e+07	5.74126e+07	7.71927e+07	6.7162e+07	6.70811e+07	5.14095e+07	9.09986e+07	6.9411e+07	6.18796e+07	6.72092e+07	5.66906e+07	9.90148e+07	7.94899e+07	8.63581e+07	7.95177e+07	9.90096e+07	8.69752e+07	5.6131e+07	80364680
145	L-Carnitine	C00318	Carnitine and fatty acid metabolism	162.112	0.623865	+	2.50181e+07	4.29049e+07	4.03626e+07	4.20583e+07	1.43706e+07	5.02628e+07	2.61213e+07	2.84027e+07	3.65283e+07	2.04677e+07	2.96764e+07	3.66527e+07	2.00922e+07	1.33924e+07	2.97552e+07	3.03856e+07	3.41314e+07	3.22347e+07	3.35232e+07	2.16786e+07	3.53352e+07	1.60482e+07	3.87306e+07	2.20029e+07	4.05254e+07	2.15182e+07	2.055e+07	2.78573e+07	3.49621e+07	2.98336e+07	2.96813e+07	1.75487e+07	3.48467e+07	2.07506e+07	3.22691e+07	30323580
146	acyl-C2 (acetyl-carnitine)	C02571	Carnitine and fatty acid metabolism	204.123	0.674249	+	1.32635e+07	2.87385e+07	2.54724e+07	1.65642e+07	9.06453e+06	7.80841e+07	1.103e+07	2.76674e+07	1.98409e+07	1.18649e+07	1.3716e+07	1.76235e+07	1.59868e+07	4.44945e+06	1.75096e+07	1.39238e+07	1.28087e+07	1.17092e+07	1.38875e+07	9.54469e+06	1.08906e+07	1.364e+07	4.89259e+07	1.22659e+07	2.7431e+07	1.12895e+07	1.02717e+07	1.81066e+07	1.81162e+07	1.07284e+07	1.22839e+07	6.09655e+06	7.4058e+06	1.03935e+07	8.72569e+06	9780211
147	acyl-C3 (propionyl-carnitine)	C03017	Carnitine and fatty acid metabolism	218.138	0.984209	+	1.31302e+06	5.48407e+06	3.83106e+06	2.64026e+06	858194	2.59839e+06	706746	1.18316e+06	1.41372e+06	320390	516476	1.06423e+06	629548	215385	470773	975991	1.16263e+06	177000	612572	246434	350656	734054	2.22788e+06	798842	3.11674e+06	955923	774399	925353	920262	1.17759e+06	966383	285176	1.46713e+06	671841	516435	781455
148	acyl-C4 (butanoyl-l-carnitine)	C02862	Carnitine and fatty acid metabolism	232.154	1.67325	+	1.53939e+06	1.33323e+06	646920	462505	148350	1.56477e+06	306311	673983	1.39153e+06	732351	438050	433413	367820	43273.4	322567	1.32523e+06	215948	368283	242909	224425	442747	649822	1.05012e+06	305253	1.04803e+06	285752	242799	837741	447681	466476	294117	178670	295512	218794	243518	262073
149	acyl-C4-OH (Hydroxybutyrylcarnitine)	HMDB13127	Carnitine and fatty acid metabolism	248.149	0.675837	+	850056	1.9623e+06	919175	798820	538200	4.44424e+06	761301	1780683	746423	522771	748792	553575	476689	108921	579442	773010	359010	553087	163611	387946	569742	367987	824151	571929	1.15332e+06	291057	140013	1.37871e+06	941239	651099	288003	315081	406906	335868	319261	143484
150	acyl-C4-DC	HMDB13133	Carnitine and fatty acid metabolism	262.128	0.689545	+	207647	220325	230172	182636	84311.5	52813.3	80955	94454	143362	103560	68239.8	170061	81393.6	137806	183515	191616	192046	217781	144736	96351.9	96366.8	79169.9	232919	67739.2	220796	99251.7	117901	104037	127013	193904	122821	106927	174447	159512	151086	112826
151	acyl-C5 (isovalerylcarnitine)	C20826	Carnitine and fatty acid metabolism	246.17	1.71204	+	175604	577192	190946	121995	78462	158836	105098	142951	81030.9	74515.2	50557.4	70854.5	92352.1	51008.6	51188.6	171973	79703.7	77608	38087.5	37768.7	88128.7	81707.5	168527	142972	346239	72487.6	54362.4	158193	98174.5	80138	76422.6	73289.7	95257.5	61811.2	66773.7	45672.7
152	acyl-C5-OH	ac107	Carnitine and fatty acid metabolism	262.164	1.00131	+	1.16709e+06	6.45484e+06	935944	405814	386132	207171	257225	351391	97808.2	190783	240192	417281	253732	112665	225854	416744	426711	167588	57717.3	166520	31290.4	69267.2	597065	175241	166573	127171	39024	115842	236992	64961.3	125887	558820	545878	118001	142083	108134
153	acyl-C6 (hexanoyl-l-carnitine)	HMDB00756	Carnitine and fatty acid metabolism	260.185	1.74169	+	352822	583222	219386	341124	103533	1.90477e+06	194118	288677	529334	208514	246512	342118	389683	19416.4	163855	259921	155684	123333	47660.7	48526.2	210232	234532	2.37165e+06	293695	759121	177665	83588.2	596349	417271	127694	178161	78246.6	194480	176300	147797	122239
154	acyl-C8 (L-octanoylcarnitine	HMDB00791	Carnitine and fatty acid metabolism	288.216	1.80474	+	19284.5	38662.1	20485.4	41104.4	11172.7	77237.9	3921.59	22721.7	63175.9	22264.3	25391.5	39388.3	61536.6	7226.16	13828.2	18797.4	14181.4	14010.4	18328.4	8830.84	15518.1	60068.7	371658	28992.1	65036.4	29885.7	32847.4	31493.3	22343.9	18190	27873.7	10869.9	20106.5	22274.6	17912.8	11287.4
155	acyl-C8:1 (octenoyl-l-carnitine)	ac111	Carnitine and fatty acid metabolism	286.2	1.77205	+	52397.2	85539.3	59299.9	109983	44611.7	90989.7	51938.8	32190	28497.6	41024.3	52355	47465.2	34053.5	45591.6	54155.4	56989.9	58074.7	42500.4	29806.3	21473.1	38078.3	119119	209138	68380	73147.6	34495.9	17881.5	66228	26796.8	29729.7	38454.8	49734.3	53842	51994.4	31438	18526.3
156	acyl-C10 (O-Decanoyl-L-carnitine)	HMDB00651	Carnitine and fatty acid metabolism	316.248	1.864	+	16876.9	18185.8	21114.8	23376	7923.86	36929.5	10535.4	12627.1	24259.5	14790.6	18629	18733.9	32501.8	4140.19	9504.34	14012.8	6293.14	13247.4	24876.3	8418.26	17000.1	51636.7	97329.2	14381	30894.5	19288	19382.1	18926.3	10154.7	9857.06	15931.1	7645.49	16173.6	13190	14570	4405.51
157	acyl-C12 (O-dodecanoyl-carnitine)	HMDB02250	Carnitine and fatty acid metabolism	344.279	1.92966	+	64525	60389.3	102452	88806.4	25825.5	156468	43225.8	39457.9	173994	46609.8	59941.8	53882.7	85123.1	9079.58	51816.5	72263.4	24866.2	37302.6	97905.9	18662	41908.6	135300	534738	58951	215834	73697.1	53012.2	94740.7	57692.7	94811.6	66983.4	27089.6	60636.3	117301	31465.3	27826.7
158	acyl-C14 (O-tetradecanoyl-L-carnitine)	HMDB05066	Carnitine and fatty acid metabolism	372.31	1.98769	+	304019	371672	459399	320868	165672	732683	268020	277084	507420	305498	251051	251212	460526	44579.8	199643	424160	133245	157943	262197	82923.2	203962	1.05282e+06	1.6089e+06	223644	665601	545130	364877	347396	334923	260321	366135	145656	285709	274572	171300	84541.9
159	acyl-C14:1 (Tetradecenoyl Carnitine)	HMDB13329	Carnitine and fatty acid metabolism	370.294	1.95628	+	59080.8	76958.9	59908.5	32601.7	8961.89	89031.8	38794	35856.8	145969	35314.1	46548.7	57862.9	81491.5	1676.88	19962.7	55323.3	26659.3	11261.9	40692.4	19370.3	25034.8	140536	870247	51297.8	93135.1	45174.5	62219.2	78845.9	24433	20310.4	22152.9	6169.14	22313	20463.3	13181.4	4329.46
160	acyl-C16 (L-Palmitoylcarnitine)	C02990	Carnitine and fatty acid metabolism	400.341	2.07625	+	2.82514e+06	1.74824e+06	1.34358e+06	1.28806e+06	1.00699e+06	2.97962e+06	1.24151e+06	1.50196e+06	2.2467e+06	1.51527e+06	1.30789e+06	1.59712e+06	1.96793e+06	546056	1.36542e+06	1.13566e+06	1.06417e+06	866227	1.1813e+06	592527	1.54415e+06	2.92852e+06	5.50826e+06	2.24792e+06	3.7417e+06	1.44729e+06	2.0435e+06	3.67732e+06	1.76595e+06	1.3056e+06	1.21527e+06	1.09422e+06	1.25136e+06	2.07737e+06	1.35305e+06	1009294
161	acyl-C16:1 (Hexadecenoyl-carnitine)	HMDB06317	Carnitine and fatty acid metabolism	398.326	1.99643	+	114157	128666	81628.7	39704.6	29120.7	153614	51212.6	38208.9	124588	52658.6	51835.8	57463.3	113300	9258.18	50418.5	56828.2	32055.7	19801.1	87714.2	19803.5	56835.7	376332	1.27263e+06	78220.3	166372	82549.6	381897	155082	38505.2	78807.1	61008.4	30393.1	38388.3	99635.3	30772.6	22899
162	acyl-C18 (Octadecanoyl-L-carnitine)	HMDB00848	Carnitine and fatty acid metabolism	428.373	2.20985	+	595220	483235	607092	612838	819140	1.63669e+06	719607	824872	517535	518278	691704	680082	705134	246863	445868	440014	583041	582692	274375	270981	517419	661799	817164	844253	692292	728509	295533	444938	745069	370412	327917	621294	529420	706075	640005	345340
163	acyl-C18:1 (O-octadecenoyl-L-carnitine)	HMDB06351	Carnitine and fatty acid metabolism	426.357	2.09754	+	661809	822524	665472	354846	233521	981870	364967	339792	1.46741e+06	312657	347421	442291	849172	95555.8	262019	321507	314773	230403	730241	155488	287567	1.49153e+06	4.26615e+06	569809	580759	495522	1.1865e+06	1.2159e+06	255072	496561	565975	296076	284029	645391	307646	247329
164	acyl-C18:2 (Linoleoyl-CoA)	HMDB01064	Carnitine and fatty acid metabolism	424.341	2.02435	+	118104	171858	139996	112627	34296.6	95941.8	44992.6	53407.8	357715	92439.2	73408.6	104941	106133	18599.3	60606.9	70513.4	77580.5	38664.3	148391	21951.4	57644.2	444691	1.1765e+06	120321	223141	83372.3	504753	215382	49188.8	232108	183334	83645	123128	260889	113265	92082.8
165	acyl-C18:2-OH	ac123	Carnitine and fatty acid metabolism	440.336	1.96071	+	26650.7	51581.2	26489.2	24162.3	12455.6	49546.3	31643.7	21207.2	60783.9	25088.3	49219.1	24769.9	25730.4	3855.18	19559.5	37541.2	21339.6	23946.9	18473	7574.2	10616.4	20879.5	72194.7	42563.8	71253.8	19063.7	34356.7	30801.4	11483.8	17056.8	22713.1	12104.7	18655.3	15655.9	9605.6	5222.73
166	acyl-C20:4	ac125	Carnitine and fatty acid metabolism	448.341	2.01387	+	41179.4	52478	66593.8	34371.1	23138.5	66914.3	21398	16896.5	269736	37478.2	39414.5	48658.8	31856	34275.8	61722	48343.6	63223.2	52432.8	71626.5	13388.1	48963.4	64185.9	583109	39203.8	152165	40064.9	210865	108979	46134.2	137960	112519	61010.7	124918	156970	94371	110148
167	Octanoic acid (caprylate)	C06423	Saturated Fatty acids	143.106	1.98101	-	304350	174578	295459	148455	218304	148157	188226	219345	333074	304759	246891	209086	275405	222407	251430	265977	149002	112253	191558	189617	169245	316957	204008	102561	297761	149896	118316	318308	391719	270205	262021	187118	233657	279986	273946	329390
168	Dodecanoic acid	C02679	Saturated Fatty acids	199.169	2.29667	-	1.32858e+06	718416	2.20357e+06	1.09472e+06	1.11419e+06	334848	831406	644151	6.2835e+06	2.78248e+06	1.97311e+06	1.05543e+06	1.79763e+06	764059	1.58352e+06	1.56794e+06	589948	763315	2.62068e+06	796471	562929	2.14781e+06	1.00499e+06	629456	1.04801e+07	4.74795e+06	822520	3.68116e+06	3.19956e+06	9.82654e+06	2.07549e+06	2.03356e+06	1.85077e+06	8.54232e+06	2.4816e+06	2044358
169	Tetradecanoic acid	C06424	Saturated Fatty acids	227.201	2.53142	-	3.24341e+06	2.9058e+06	4.22651e+06	1.50704e+06	3.04266e+06	849445	1.68197e+06	1.73902e+06	7.258e+06	5.3048e+06	3.43177e+06	2.7274e+06	3.58993e+06	1.80835e+06	2.14944e+06	4.39898e+06	893064	981650	2.19492e+06	1.72104e+06	1.33922e+06	4.23145e+06	1.55209e+06	1.5117e+06	4.34755e+06	3.07166e+06	2.33586e+06	6.01268e+06	4.99166e+06	5.42416e+06	2.80754e+06	4.69579e+06	3.46415e+06	5.84346e+06	4.17957e+06	4070548
170	Hexadecanoic acid	C00249	Saturated Fatty acids	255.232	2.88895	-	3.30573e+07	2.57843e+07	3.88423e+07	2.52559e+07	2.96847e+07	1.64797e+07	2.92046e+07	2.25575e+07	3.02599e+07	3.60827e+07	3.37572e+07	3.40262e+07	3.68231e+07	3.33356e+07	2.55473e+07	2.99354e+07	2.24494e+07	1.46623e+07	2.26962e+07	2.72531e+07	2.15799e+07	2.43964e+07	2.38945e+07	2.1469e+07	2.89589e+07	1.83346e+07	2.05723e+07	2.90304e+07	3.47067e+07	2.82913e+07	2.87364e+07	2.31365e+07	3.00181e+07	3.19371e+07	4.04465e+07	42016360
171	Octadecanoic acid	C01530	Saturated Fatty acids	283.264	3.43704	-	8.06339e+06	6.28475e+06	8.70425e+06	5.96001e+06	8.80718e+06	7.67772e+06	7.45602e+06	6.74871e+06	6.38675e+06	9.1584e+06	9.27176e+06	9.44247e+06	7.56967e+06	8.70274e+06	7.37955e+06	8.09659e+06	8.25413e+06	3.84069e+06	7.11722e+06	6.29328e+06	6.32446e+06	8.37885e+06	7.92918e+06	4.40615e+06	6.72956e+06	4.40242e+06	5.25183e+06	5.95264e+06	8.05375e+06	6.73759e+06	5.45703e+06	5.83205e+06	6.52238e+06	8.7542e+06	7.7758e+06	10001320
172	Tetradecenoic acid	C08322	Monounsaturated Fatty Acids	225.185	2.336	-	454353	495911	581322	102009	272298	170874	239870	190084	1.07374e+06	516376	409281	186631	635335	99462.1	294691	394339	89531.2	73518.2	362123	119335	163696	562136	876828	166470	709165	448222	833159	1.03152e+06	818211	914148	602807	719895	683414	834983	1.11685e+06	520199
173	Hexadecenoic acid	C08362	Monounsaturated Fatty Acids	253.217	2.56678	-	2.82168e+06	3.18751e+06	3.18014e+06	1.89465e+06	1.93566e+06	919048	1.97516e+06	996137	4.64349e+06	2.68297e+06	1.52376e+06	1.59264e+06	2.3788e+06	777626	2.19196e+06	2.06078e+06	519425	406990	1.52292e+06	1.20191e+06	1.38041e+06	2.32578e+06	1.65967e+06	1.29777e+06	3.22331e+06	2.06259e+06	2.77095e+06	4.96299e+06	2.75338e+06	1.12914e+07	3.68834e+06	2.38737e+06	3.06268e+06	5.10956e+06	4.90153e+06	3281077
174	Octadecenoic acid	C00712	Monounsaturated Fatty Acids	281.248	2.92679	-	2.3806e+07	2.6282e+07	3.80465e+07	2.95183e+07	2.41917e+07	1.40607e+07	3.12399e+07	2.4439e+07	5.33458e+07	3.0232e+07	3.14712e+07	2.5094e+07	2.65164e+07	1.11759e+07	1.68741e+07	2.26562e+07	1.19052e+07	8.3089e+06	2.17222e+07	1.88155e+07	1.21862e+07	2.77078e+07	1.88913e+07	1.67524e+07	2.34938e+07	2.39725e+07	2.79961e+07	3.79013e+07	2.37418e+07	4.62882e+07	3.30427e+07	3.5311e+07	2.72123e+07	4.51952e+07	3.53654e+07	37164310
175	Linoleate	C01595	Poly-unsaturated Fatty Acids	279.233	2.61566	-	1.00021e+07	1.00878e+07	1.43901e+07	1.51628e+07	6.0892e+06	2.89319e+06	8.70821e+06	1.00261e+07	3.65021e+07	2.68139e+07	1.58779e+07	1.55802e+07	1.18396e+07	8.54071e+06	8.14127e+06	1.9977e+07	7.63444e+06	5.87026e+06	9.5882e+06	1.40165e+07	4.91009e+06	1.64897e+07	8.67643e+06	9.75315e+06	2.93586e+07	1.10473e+07	1.74911e+07	3.41911e+07	1.91987e+07	4.91116e+07	4.63771e+07	2.42255e+07	2.33512e+07	4.31457e+07	3.98471e+07	32410400
176	Octadecatrienoic acid	C06427	Poly-unsaturated Fatty Acids	277.217	2.42259	-	738410	903092	731054	1.07462e+06	726685	294009	808188	737950	3.60774e+06	3.52325e+06	1.28538e+06	1.73411e+06	1.43875e+06	874874	838127	2.08345e+06	957987	539272	1.56544e+06	1.18894e+06	470879	2.54076e+06	1.07954e+06	633504	4.09877e+06	1.21958e+06	2.56272e+06	6.49606e+06	2.59911e+06	5.02232e+06	3.70566e+06	2.20324e+06	3.06187e+06	4.53302e+06	4.04537e+06	2844148
177	Eicosatetraenoic acid	C00219	Poly-unsaturated Fatty Acids	303.233	2.52273	-	1.2216e+06	1.15008e+06	475464	879553	676488	283889	488901	1.10558e+06	1.90229e+07	1.48231e+07	678443	7.7253e+06	8.32738e+06	1.74291e+07	9.07104e+06	3.26568e+06	1.60631e+07	1.31101e+07	1.16056e+07	9.80595e+06	5.75687e+06	9.93714e+06	1.04844e+07	478051	3.30515e+07	8.61221e+06	1.62604e+07	2.68906e+07	1.5859e+07	2.98113e+07	2.10887e+07	8.53516e+06	3.06753e+07	2.06463e+07	3.79113e+07	30132950
178	Eicosapentaenoic acid	C06428	Poly-unsaturated Fatty Acids	301.217	2.36436	-	43594.7	51475.1	74643.2	38640.1	40770.9	30398.2	45327.8	35493.6	1.25085e+06	266605	47008.8	109801	146940	404191	210794	66675.9	317748	175660	227388	152027	101219	135706	372789	24942.6	907168	133653	235698	1.05941e+06	597156	767619	573184	156323	626832	485369	1.69061e+06	777009
179	Docosahexaenoic acid	C06429	Poly-unsaturated Fatty Acids	327.233	2.43147	-	63232.7	43731	32695.9	34527.4	40175.2	16543.7	25329	32661.8	5.28383e+06	796367	18479.7	231238	473497	1.27879e+06	700064	121851	1.75173e+06	361923	735953	327964	312249	724415	900518	23697.6	1.0684e+06	308998	928062	1.74453e+06	882369	1.22542e+06	1.22438e+06	722365	1.52474e+06	1.36526e+06	3.69393e+06	2424341
180	(8Z-11Z-14Z)-Icosatrienoic acid	C03242	Essential fatty acids	305.248	2.68874	-	264500	129074	97160.2	71996.9	128393	47537.7	61893.4	85115.6	1.96628e+06	529907	78341.6	510070	482252	871895	523942	353550	694756	454829	738338	432138	538164	781211	1.23475e+06	167412	2.67731e+06	591612	1.77047e+06	1.7589e+06	691328	1.92601e+06	1.60062e+06	532829	1.23345e+06	2.35056e+06	1.85672e+06	2601139
181	(7Z-10Z-13Z-16Z-19Z)-Docosa-7-10-13-16-19-pentaenoic acid	C16513	Essential fatty acids	329.248	2.54334	-	66289.2	22437.2	18525.7	18421.2	29393.6	11605.7	12286.3	26807.6	1.54115e+06	529355	28996.9	253259	442294	1.07643e+06	371025	158549	576887	300315	476581	276298	228431	493127	688485	22761.2	1.46457e+06	282210	773061	1.83406e+06	590927	943978	998000	448067	1.13102e+06	972294	2.19225e+06	1642524

## Sheet: Sheet1
	HI-1	HI-2	HI-3	HI-4	HI-5	HI-6	HI-7	HI-8	HI-9	147581	172356	207154	229029	433410	610968	667061	764361	861081	892672	135975	323385	348735	949241	982487	280115	330632	361084	797554	995962	235252	551599	777670	180192	488833	704706	208617	248465	256076	497757	638517	646192	755776	976709	978825
	HI	HI	HI	HI	HI	HI	HI	HI	HI	ET	ET	ET	ET	ET	ET	ET	ET	ET	ET	ET	ET	ET	ET	ET	MF pET	MF pET	MF pET	MF pET	MF pET	MF pPV	MF pPV	MF pPV	PMF	PMF	PMF	PV	PV	PV	PV	PV	PV	PV	PV	PV
C00041	1.31657e+07	9.75902e+06	1.39802e+07	1.40961e+07	1.31125e+07	1.23994e+07	1.19618e+07	1.59006e+07	1.3653e+07	2.02763e+07	1.49188e+07	1.33063e+07	1.87515e+07	1.94941e+07	1.40156e+07	1.63673e+07	1.68453e+07	1.98374e+07	1.63882e+07	1.44976e+07	1.69853e+07	1.81371e+07	2.04501e+07	1.37362e+07	1.64474e+07	2.418e+07	2.03608e+07	2.58825e+07	1.75326e+07	2.34981e+07	2.10866e+07	1.46369e+07	1.70307e+07	1.66031e+07	1.18262e+07	1.3827e+07	1.55936e+07	1.33859e+07	1.32736e+07	1.67818e+07	1.39578e+07	1.7697e+07	1.39704e+07	16381850
C00062	1.45962e+07	1.02795e+07	2.0697e+07	1.88211e+07	1.17082e+07	1.89966e+07	1.76756e+07	1.55836e+07	1.03917e+07	2.31252e+07	1.86773e+07	1.90933e+07	2.47599e+07	1.98526e+07	1.93799e+07	1.94901e+07	1.79459e+07	2.14602e+07	2.03882e+07	2.10348e+07	2.07759e+07	2.11951e+07	2.38414e+07	1.81155e+07	1.79672e+07	1.96329e+07	2.13535e+07	2.14817e+07	1.58263e+07	2.14205e+07	1.73814e+07	1.75081e+07	2.02354e+07	1.54361e+07	1.57958e+07	1.40803e+07	1.45251e+07	1.21477e+07	1.46796e+07	1.4777e+07	1.49322e+07	1.89115e+07	1.55435e+07	20911160
C00152	1.031e+06	804564	1.52659e+06	1.55877e+06	926920	1.21721e+06	1.32588e+06	1.26472e+06	665715	1.76108e+06	1.3521e+06	1.3992e+06	2.04742e+06	1.81737e+06	1.23942e+06	1.40904e+06	1.41199e+06	1.49468e+06	1.53147e+06	1.35932e+06	1.4505e+06	1.68011e+06	1.58919e+06	1.22456e+06	1.47297e+06	2.25136e+06	2.08363e+06	2.03729e+06	1.48681e+06	1.7826e+06	1.61566e+06	1.30053e+06	1.54131e+06	1.14151e+06	948451	1.11741e+06	1.42949e+06	1.0172e+06	1.08502e+06	1.15051e+06	1.04376e+06	1.83873e+06	1.13488e+06	1410653
C00049	1.16732e+06	1.12003e+06	1.48134e+06	1.57535e+06	2.15394e+06	1.25574e+06	945408	1.09494e+06	384202	3.23568e+06	1.59239e+06	4.59113e+06	4.37957e+06	2.78338e+06	397161	1.3564e+06	1.85282e+06	1.73136e+06	2.88024e+06	1.8427e+06	1.41336e+06	2.06118e+06	3.28692e+06	3.41844e+06	5.33772e+06	4.7034e+06	6.6505e+06	1.02199e+07	2.30067e+06	2.11743e+06	2.39093e+06	4.39874e+06	4.89593e+06	1.8409e+06	832225	1.48462e+06	2.34389e+06	3.786e+06	3.61194e+06	1.04691e+06	1.18663e+06	4.10745e+06	2.6487e+06	2216777
C00097	100529	22675.4	52305.2	45981.2	120296	58525.1	59272	82166.9	47083.4	69829.7	45966.6	24615.4	779861	26597.5	348680	29176.7	405238	344588	246615	141240	1.10609e+06	51845.1	439963	615540	628957	297103	2.26415e+06	38302.3	46333.4	22137.9	304552	122506	3.51966e+06	27941.9	461243	26363.8	367566	48850	73529.2	54780.4	129390	157135	92989	66295
C00025	2.74587e+07	3.13851e+07	3.55e+07	2.69802e+07	2.96592e+07	2.78623e+07	3.43836e+07	3.71217e+07	2.02173e+07	4.81347e+07	4.15541e+07	3.77701e+07	5.16014e+07	4.29951e+07	4.45818e+07	2.82968e+07	4.47868e+07	4.0367e+07	3.67857e+07	3.4192e+07	3.35226e+07	4.339e+07	4.87931e+07	4.16954e+07	5.80689e+07	5.125e+07	6.10221e+07	4.76394e+07	4.91573e+07	4.16131e+07	3.42928e+07	4.87815e+07	5.21881e+07	4.06582e+07	2.90481e+07	3.31965e+07	3.84726e+07	4.84742e+07	4.19116e+07	2.21223e+07	2.29073e+07	4.63869e+07	3.73628e+07	34736290
C00064	1.01804e+07	8.13695e+06	1.22889e+07	1.26171e+07	1.23431e+07	1.01646e+07	1.21445e+07	1.16542e+07	7.74056e+06	1.26011e+07	1.08323e+07	1.11961e+07	2.00736e+07	1.65213e+07	1.4819e+07	1.07028e+07	1.26511e+07	1.25371e+07	1.45815e+07	1.03858e+07	1.6155e+07	1.33563e+07	1.36761e+07	1.22348e+07	1.85368e+07	2.14338e+07	2.43349e+07	2.45957e+07	1.41328e+07	1.39649e+07	1.88406e+07	1.37449e+07	1.56018e+07	1.26415e+07	9.80729e+06	7.8225e+06	1.42961e+07	9.43118e+06	1.2498e+07	1.33437e+07	7.66987e+06	1.49297e+07	9.46184e+06	8411705
C00135	4.46271e+06	2.69278e+06	5.96197e+06	5.39764e+06	3.85904e+06	5.24167e+06	4.19782e+06	4.66422e+06	2.46208e+06	6.04631e+06	5.0755e+06	5.14894e+06	5.88442e+06	4.79088e+06	5.30093e+06	5.86416e+06	5.93501e+06	5.86004e+06	6.34232e+06	5.07021e+06	7.1918e+06	5.91157e+06	5.12107e+06	5.1453e+06	5.00945e+06	6.05007e+06	6.51183e+06	6.7398e+06	4.73191e+06	6.192e+06	4.3872e+06	4.83974e+06	5.18439e+06	3.92518e+06	3.48367e+06	3.54783e+06	3.41926e+06	3.08317e+06	4.85e+06	4.67898e+06	4.62248e+06	5.11654e+06	4.06788e+06	5822064
C00123	2.93506e+08	2.07388e+08	3.50816e+08	2.74696e+08	2.14083e+08	2.31892e+08	2.0051e+08	2.69107e+08	1.99159e+08	2.82659e+08	2.6309e+08	2.87265e+08	3.45099e+08	2.66674e+08	3.05865e+08	2.88388e+08	3.03708e+08	3.80191e+08	3.84578e+08	2.26846e+08	2.6557e+08	2.93191e+08	3.21843e+08	2.70107e+08	2.4268e+08	2.27823e+08	2.70899e+08	3.48619e+08	2.5627e+08	2.50884e+08	2.38977e+08	3.79994e+08	3.37106e+08	3.62112e+08	1.88284e+08	2.6279e+08	1.78754e+08	1.77086e+08	333871200	2.22386e+08	3.33021e+08	3.05717e+08	2.91969e+08	266323200
C00047	9.57372e+06	7.71165e+06	1.05619e+07	1.36164e+07	8.97145e+06	1.07642e+07	9.09559e+06	9.45337e+06	7226091	1.72968e+07	1.24845e+07	1.3867e+07	1.23378e+07	1.22461e+07	1.47457e+07	1.4602e+07	1.56927e+07	1.6197e+07	1.60579e+07	1.11637e+07	2.02128e+07	1.76199e+07	1.26402e+07	1.36312e+07	1.19778e+07	1.4754e+07	1.61374e+07	1.55068e+07	9.59036e+06	1.59519e+07	1.03013e+07	1.4991e+07	1.6345e+07	1.09336e+07	9.39678e+06	1.08942e+07	9.87431e+06	1.00158e+07	1.08419e+07	1.03357e+07	1.08685e+07	1.27103e+07	9.78737e+06	12576630
C00073	5.96746e+07	3.18137e+07	7.80332e+07	6.92777e+07	5.99238e+07	5.76961e+07	5.53132e+07	5.51533e+07	4.70652e+07	9.04349e+07	6.7064e+07	5.60119e+07	7.15823e+07	7.57692e+07	8.57446e+07	7.59014e+07	8.46702e+07	8.3377e+07	7.68236e+07	6.56706e+07	7.26393e+07	8.37427e+07	7.00566e+07	7.13065e+07	6.83013e+07	8.2758e+07	7.74389e+07	8.1625e+07	6.4748e+07	8.18083e+07	7.37352e+07	7.22054e+07	7.91716e+07	7.38462e+07	5.32418e+07	6.05238e+07	5.19834e+07	5.52655e+07	6.53649e+07	6.2288e+07	5.84457e+07	7.63715e+07	6.6949e+07	62733590
C00079	1.06622e+08	8.33662e+07	1.45835e+08	1.13471e+08	9.25505e+07	9.6998e+07	1.00195e+08	1.17054e+08	7.92039e+07	1.45049e+08	1.29571e+08	1.2196e+08	1.23105e+08	1.1145e+08	1.39713e+08	1.23978e+08	1.27609e+08	1.85201e+08	1.78265e+08	9.78999e+07	1.21701e+08	1.43078e+08	1.25835e+08	1.06419e+08	9.87491e+07	1.36748e+08	1.31322e+08	1.47767e+08	1.02267e+08	1.25098e+08	1.38042e+08	1.79499e+08	1.42362e+08	1.71811e+08	8.96231e+07	1.05044e+08	7.45626e+07	6.88996e+07	1.49183e+08	1.06942e+08	1.21683e+08	1.23959e+08	1.18427e+08	113724800
C00148	6.34805e+07	5.83267e+07	6.82876e+07	7.11366e+07	6.76191e+07	5.94909e+07	6.14063e+07	6.36737e+07	5.35036e+07	9.54936e+07	8.61791e+07	7.97999e+07	9.33428e+07	1.01662e+08	8.68347e+07	9.24841e+07	8.35139e+07	8.08741e+07	7.53338e+07	6.2832e+07	7.58134e+07	8.28745e+07	8.30882e+07	6.839e+07	1.03477e+08	1.05958e+08	1.5131e+08	1.5274e+08	1.1372e+08	9.22766e+07	1.01937e+08	9.94654e+07	1.11174e+08	9.28498e+07	6.80238e+07	7.06395e+07	1.02822e+08	6.62514e+07	7.30389e+07	5.99081e+07	6.21751e+07	7.75209e+07	7.98266e+07	71683930
C00065	3.13746e+06	2.13408e+06	3.61347e+06	3.87295e+06	2.45296e+06	3.53668e+06	3.2346e+06	3.59127e+06	2.02723e+06	4.73482e+06	3.51155e+06	3.65346e+06	4.9754e+06	4.51365e+06	3.59338e+06	4.09895e+06	3.84376e+06	4.26365e+06	3.95442e+06	3.53355e+06	3.8654e+06	3.75893e+06	4.01917e+06	3.65173e+06	3.77803e+06	5.19566e+06	4.42942e+06	3.80293e+06	3.71125e+06	4.48439e+06	3.53247e+06	3.39394e+06	4.05681e+06	2.91373e+06	2.71609e+06	3.04575e+06	2.52098e+06	2.62756e+06	2.75866e+06	3.35532e+06	2.87305e+06	4.00072e+06	2.7677e+06	3824324
C00188	4.84485e+06	4.07826e+06	7.33354e+06	7.03711e+06	4.76493e+06	5.47438e+06	6.33661e+06	5.90357e+06	3.41557e+06	8.60205e+06	6.99498e+06	6.42429e+06	9.44708e+06	8.10139e+06	6.99283e+06	7.63664e+06	5.96112e+06	8.14487e+06	8.00127e+06	6.21641e+06	1.01825e+07	7.69622e+06	7.5595e+06	8.20869e+06	9.58054e+06	1.26232e+07	1.21281e+07	1.04582e+07	7.73017e+06	8.02288e+06	9.23863e+06	8.41246e+06	1.08561e+07	6.43071e+06	6.15218e+06	5.39513e+06	7.48481e+06	5.28664e+06	7.89645e+06	7.00113e+06	7.17938e+06	7.9099e+06	6.38085e+06	6184126
C00078	2.90699e+07	2.45639e+07	4.07577e+07	3.28822e+07	3.18832e+07	2.86196e+07	2.50649e+07	3.2703e+07	2.07154e+07	3.59754e+07	3.41693e+07	3.7574e+07	3.03497e+07	3.07614e+07	4.2332e+07	2.40202e+07	3.15541e+07	4.91675e+07	4.20488e+07	3.4153e+07	4.20264e+07	5.40052e+07	4.05186e+07	2.92537e+07	3.34806e+07	5.02846e+07	4.38159e+07	4.15166e+07	3.10325e+07	3.81863e+07	3.2926e+07	3.91192e+07	4.11077e+07	2.8721e+07	2.39633e+07	2.61384e+07	2.54441e+07	2.55606e+07	3.62785e+07	3.31823e+07	2.63395e+07	3.33291e+07	2.92915e+07	34822420
C00082	2.94967e+07	2.0026e+07	3.87426e+07	4.10604e+07	3.15322e+07	3.47328e+07	3.69038e+07	2.91673e+07	2.41942e+07	3.84468e+07	3.13886e+07	3.39018e+07	3.42436e+07	3.70553e+07	4.02136e+07	3.48726e+07	4.2041e+07	3.83495e+07	3.20457e+07	3.41849e+07	4.14463e+07	3.93849e+07	3.49743e+07	3.34421e+07	3.77988e+07	4.17288e+07	3.94843e+07	3.92838e+07	3.21359e+07	4.81074e+07	3.587e+07	3.33364e+07	3.48727e+07	2.63296e+07	3.07589e+07	2.92671e+07	2.36318e+07	2.58032e+07	2.90182e+07	2.87206e+07	2.80587e+07	3.83619e+07	3.1925e+07	31601540
C00183	1.1209e+08	8.48145e+07	1.4848e+08	1.2534e+08	1.10909e+08	1.11381e+08	1.06099e+08	1.21508e+08	1.00701e+08	1.51056e+08	1.26832e+08	1.2868e+08	1.48409e+08	1.48859e+08	1.56583e+08	1.3565e+08	1.52888e+08	1.52643e+08	1.47107e+08	1.24471e+08	1.86736e+08	1.55441e+08	1.41102e+08	1.32596e+08	1.62488e+08	1.73335e+08	1.57757e+08	1.86013e+08	1.04913e+08	1.39836e+08	1.53358e+08	1.56693e+08	1.68667e+08	1.4701e+08	1.12107e+08	1.20403e+08	1.29757e+08	1.09086e+08	1.16066e+08	1.14439e+08	8.61913e+07	1.48057e+08	1.19914e+08	132092400
C00491	95031.3	326278	162199	245403	201749	237259	231038	173827	203564	1.17729e+06	715248	570163	597475	976175	380505	593371	603544	350784	244588	334219	298109	826640	534386	219969	836043	955383	280407	527160	891028	505868	193161	331865	404136	525418	220683	503372	391309	1.01181e+06	225257	183312	164420	438501	522477	677138
C00002	55718.8	47392.1	43378.5	44321.1	37772.5	32857	32204.2	45098.1	48250.3	96802.9	83385	71606.2	84243.2	53023.3	691090	129656	77998.1	162054	44248.5	121698	122578	66794.2	383169	113732	831042	97763.5	1.22633e+06	942805	1.23652e+06	77250.3	39255	138861	747400	285644	60393.6	52243.4	84356.4	166830	103343	20278	42472	56000.8	87115.9	84460.6
C00008	859522	700556	914656	804887	701008	765958	688419	835902	598961	1.12825e+06	851661	1.01709e+06	1.05049e+06	809306	2.50214e+06	1.1791e+06	1.09023e+06	1.68866e+06	986436	1.1845e+06	1.17711e+06	914762	1.67398e+06	1.07883e+06	1.64252e+06	927833	2.8e+06	2.60871e+06	2.74829e+06	777765	783697	1.47022e+06	1.62907e+06	1.53414e+06	931364	693650	818243	1.20605e+06	1.10636e+06	486398	743533	779985	1.10659e+06	892488
C00020	3.90769e+06	4.24049e+06	2.21783e+06	4.79889e+06	4.74755e+06	2.35421e+06	2.50591e+06	3.22085e+06	3.8882e+06	4.21539e+06	4.88339e+06	2.62022e+06	8.14822e+06	5.48372e+06	3.26019e+06	7.6087e+06	6.30057e+06	6.23554e+06	2.83879e+06	4.4294e+06	4.74202e+06	2.66424e+06	4.6575e+06	3.3692e+06	4.04555e+06	8.11657e+06	7.5456e+06	4.91482e+06	4.47972e+06	2.22701e+06	2.67142e+06	4.13113e+06	2.4367e+06	4.09824e+06	4.8718e+06	3.29889e+06	3.0258e+06	5.7966e+06	3.17164e+06	1.55722e+06	3.63004e+06	5.38516e+06	4.11112e+06	6448750
C00360	34469.6	31542	51737.6	65421.9	42139.4	46089.4	47740	32521.3	39051	55293.3	53618.8	52186.6	53866.2	65521.9	47033.5	49351.9	33684.3	45374.9	44641.9	57258.4	43783.1	57212.2	48370.1	35053.1	57697.6	58877	47987	43787.8	50347.9	40249.9	39258.8	54106.3	31679.6	39424.6	41538.8	52773.4	32281.9	37472.2	43968.1	40325.3	44948.9	52505	32941.1	63891.9
C00212	1.326e+06	4.00395e+06	602168	1.0684e+06	2.54075e+06	465366	440842	1.02366e+06	4.51926e+06	1.10568e+06	1.56626e+06	1.39552e+06	4.43935e+06	1.65595e+06	2.26874e+06	2.53758e+06	1.48875e+06	3.63545e+06	1.15547e+06	998067	7.21029e+06	1.75553e+06	4.39747e+06	1.5834e+06	2.83007e+06	5.87809e+06	5.24399e+06	3.91615e+06	2.51268e+06	1.69144e+06	2.26466e+06	3.29863e+06	4.24785e+06	7.87462e+06	1.37343e+06	4.79591e+06	2.31971e+06	3.56457e+06	3.04078e+06	558794	1.39606e+06	1.83666e+06	3.96167e+06	1466454
C00147	1.68703e+06	2.67337e+06	433366	1.40854e+06	2.3078e+06	535015	953172	948119	3.14633e+06	839362	1.37592e+06	1.17369e+06	2.48065e+06	1.71024e+06	681410	1.81262e+06	1.28127e+06	2.52437e+06	671877	1.82155e+06	3.58865e+06	968373	2.35841e+06	1.21462e+06	1.84205e+06	3.04017e+06	2.6459e+06	2.12131e+06	1.81221e+06	1.15322e+06	1.1789e+06	1.61529e+06	1.11196e+06	2.52315e+06	1.62506e+06	1.74872e+06	1.18436e+06	2.57502e+06	962252	421927	1.00118e+06	1.20677e+06	1.46535e+06	1001782
C00035	16773.5	21591.9	17428.3	15862.1	10764.9	13029.8	7569.99	12861.4	16212.9	24047.8	20533.9	17395.9	26021.4	14844.6	84472.7	30549.4	29229.8	41581	5588.57	40740.2	19924.4	27131.5	51686.4	31164.1	55485.6	15722.1	128907	104431	96870.8	19199.6	10843.8	37593.9	58824.1	65780.6	14642.7	9263.13	28639.5	29554.2	20814.2	8359.67	15666.1	8345.87	10119.1	15275.6
C00144	1.22644e+07	1.1793e+07	1.49469e+07	9.01923e+06	1.17206e+07	1.25914e+07	1.24812e+07	1.03743e+07	1.05197e+07	7.76372e+06	1.03401e+07	1.33943e+07	1.02501e+07	1.1727e+07	3.66257e+06	9.29828e+06	9.21458e+06	1.09858e+07	7.41055e+06	8.86185e+06	6.84273e+06	8.48567e+06	5.92754e+06	8.60108e+06	2.88007e+06	8.85658e+06	5.66317e+06	5.9575e+06	2.23917e+06	8.1506e+06	8.68706e+06	8.22742e+06	2.96159e+06	7.875e+06	1.05277e+07	9.89041e+06	5.90006e+06	8.13919e+06	7.17075e+06	9.0331e+06	1.22536e+07	9.6491e+06	8.89367e+06	7806234
C00387	3.40768e+06	5.69508e+06	2.95154e+06	2.36898e+06	3.34962e+06	1.7727e+06	2.28876e+06	2.9626e+06	3.98176e+06	2.52728e+06	2.48679e+06	2.34991e+06	3.10852e+06	2.27598e+06	1.55115e+06	2.73087e+06	2.86039e+06	3.75836e+06	4.14478e+06	1.80591e+06	1.66724e+06	2.11585e+06	2.65645e+06	2.09165e+06	970836	3.17041e+06	909225	1.64558e+06	367559	2.2651e+06	3.61744e+06	2.88782e+06	1.34139e+06	5.04119e+06	1.97246e+06	3.67884e+06	1.87157e+06	2.28824e+06	3.83988e+06	2.743e+06	3.30173e+06	3.25173e+06	3.06225e+06	1210001
C00242	1.5017e+07	1.35648e+07	2.06297e+07	1.38482e+07	1.35984e+07	1.76352e+07	1.633e+07	1.67665e+07	1.50259e+07	1.05944e+07	1.00647e+07	1.3093e+07	1.21989e+07	1.39758e+07	5.53737e+06	1.21619e+07	9.01826e+06	8.82509e+06	1.57566e+07	1.20493e+07	7.34352e+06	1.15767e+07	7.01764e+06	1.12461e+07	4.01771e+06	1.05304e+07	4.42792e+06	3.90838e+06	2.51998e+06	1.29199e+07	1.49597e+07	9.05322e+06	3.36862e+06	8.79023e+06	1.48777e+07	1.1843e+07	9.15567e+06	5.94319e+06	9.25397e+06	1.47328e+07	1.53548e+07	1.216e+07	9.8953e+06	8627732
C00112	26664.1	20867.5	53951.5	11426.1	54013.9	30917.6	32618.1	16614.3	30163.3	7331.09	7953.27	11891.1	47018.7	53082.9	151267	25761.3	13927	27220.1	7956	30434.6	24482.3	5735.81	62883	10533.6	78875.5	25217.6	143979	165073	96623.9	6801.26	5260.39	19645.3	67389.4	78418.8	14480.6	61704.2	19892.9	53134.1	13992.3	44402.7	6811.53	11880.5	18554.3	20393.2
C00055	465328	350777	530116	419755	345898	425473	507293	369498	318078	274212	491900	608968	520761	468781	377170	435447	313003	552096	508479	532974	204537	284605	354774	458182	215797	337026	339135	415635	220898	324196	360758	414783	165047	347732	442011	303903	180591	388975	392772	417484	518667	505637	545530	480987
C00239	45486.4	47005.3	40890.2	63308.2	41855.4	71198.9	53391	37675.1	54581.3	35360.4	60343.1	52334.5	35650.5	46836.9	46021.3	42042.1	41135.7	27822.9	35963.7	47622.5	46593.8	57698.2	34078.4	39032.6	50887.8	23015.2	27684.4	31728.2	51616.7	28811	22843.6	42916.1	29747.6	28637.6	43673.2	51509.7	28075.8	31021.5	30602.5	44833.6	53639.2	32128.9	53748.4	78940.4
C00475	1.91159e+06	1.31958e+06	2.06963e+06	2.12729e+06	2.33558e+06	1.69084e+06	1.57243e+06	2.04583e+06	1.37376e+06	2.46007e+06	2.097e+06	2.36518e+06	3.48532e+06	2.84011e+06	2.10603e+06	1.3049e+06	1.97917e+06	1.09773e+06	2.13573e+06	2.22177e+06	2.11904e+06	2.16773e+06	1.38566e+06	2.38749e+06	1.23719e+06	2.06479e+06	1.46992e+06	1.85773e+06	282408	2.36275e+06	2.72252e+06	2.0454e+06	1.05501e+06	2.44233e+06	1.99995e+06	2.054e+06	2.45203e+06	1.71339e+06	2.25002e+06	1.3759e+06	1.63028e+06	2.4804e+06	2.8085e+06	2891135
C00380	1.62368e+06	1.00895e+06	1.58536e+06	1.82982e+06	1.80832e+06	1.44433e+06	1.30895e+06	1.72489e+06	1.14966e+06	1.89253e+06	1.54682e+06	1.84473e+06	2.62942e+06	2.40826e+06	1.69787e+06	1.05325e+06	1.42981e+06	836099	1.65522e+06	1.64848e+06	1.60091e+06	1.65804e+06	1.17694e+06	1.88674e+06	870259	1.59782e+06	1.23606e+06	1.44142e+06	228828	1.81623e+06	2.07998e+06	1.54554e+06	839974	1.89438e+06	1.57025e+06	1.67234e+06	1.89399e+06	1.35349e+06	1.70512e+06	1.29631e+06	1.37888e+06	1.98232e+06	2.07365e+06	2264586
C00214	140219	136257	174745	152206	77198	126667	95796	79747.8	108547	142531	85800.7	111595	199730	124156	111688	140184	115227	166238	200736	139699	136336	118780	169302	164892	120769	123824	78031.1	132694	111933	103295	104115	151850	128320	200991	126098	170833	82707.5	157319	129961	129186	95337.4	124238	125354	105988
C00075	3282.64	1206.74	4346.37	2576.14	795.449	588.009	0	1448.47	895.61	5781.68	3496.9	4136.77	4421.94	1395.53	176194	5485.72	2891.8	10445.2	1943.12	9724.58	9307.97	4358.17	80285.7	9292.08	169919	3419.39	212010	154717	170205	8627.54	2213.09	9874.28	165198	48678.3	1065.15	1023.34	3310.73	20106.1	6214.48	0	1795.19	3928.1	3088.67	3525.74
C00105	9.53473e+06	9.45288e+06	1.29759e+07	9.75517e+06	1.0297e+07	1.02751e+07	1.0036e+07	1.06751e+07	7.70505e+06	7.91456e+06	1.23315e+07	1.20649e+07	9.98837e+06	1.08567e+07	7.90283e+06	1.05915e+07	9.85594e+06	1.36996e+07	1.15848e+07	1.00711e+07	5.51499e+06	8.0491e+06	7.39893e+06	1.026e+07	4.06259e+06	7.58509e+06	5.52579e+06	4.4415e+06	4.19695e+06	8.93102e+06	1.00946e+07	8.27911e+06	5.18195e+06	9.77205e+06	9.39198e+06	9.65584e+06	7.32428e+06	7.51246e+06	8.72186e+06	1.06932e+07	1.07005e+07	1.10612e+07	1.26511e+07	9745746
C00106	1.6409e+06	2.08121e+06	2.1345e+06	2.05706e+06	1.82286e+06	1.76126e+06	1.08027e+06	2.01518e+06	1.4436e+06	2.18276e+06	2.135e+06	1.45876e+06	1.66533e+06	1.37143e+06	1.34651e+06	1.56018e+06	1.59479e+06	2.28159e+06	2.40857e+06	701421	1.16378e+06	1.76295e+06	1.22723e+06	1.39584e+06	526957	1.51596e+06	765036	975743	313088	1.6458e+06	2.6772e+06	2.20245e+06	1.34895e+06	1.96249e+06	798643	2.49138e+06	1.30267e+06	938917	2.10402e+06	1.78637e+06	2.23241e+06	1.63167e+06	1.94094e+06	1516486
C00130	4.19715e+07	2.99765e+07	6.26426e+07	3.43095e+07	3.04478e+07	5.64537e+07	4.95854e+07	2.99282e+07	2.20496e+07	3.59856e+06	3.30172e+07	5.44472e+07	1.85083e+07	3.66008e+07	1.06621e+07	2.82101e+07	2.06654e+07	3.77068e+07	3.73117e+07	2.87073e+07	6.33701e+06	2.05278e+07	2.16849e+07	2.57637e+07	3.26816e+06	1.42272e+07	3.34554e+06	2.2608e+06	5.11001e+06	1.96917e+07	2.15595e+07	2.23123e+07	1.93156e+06	1.67823e+07	3.25844e+07	1.58181e+07	3.87981e+06	2.04934e+07	1.56815e+07	5.15857e+07	4.62947e+07	3.28534e+07	1.78049e+07	14863110
C00294	9.2944e+06	1.80232e+07	4.93827e+06	6.58065e+06	1.41274e+07	3.43202e+06	4.26332e+06	6.5916e+06	1.27396e+07	9.97363e+06	8.02522e+06	6.40299e+06	1.2371e+07	5.80677e+06	7.29904e+06	8.87808e+06	9.87961e+06	1.16874e+07	1.08204e+07	5.54699e+06	8.33354e+06	7.95619e+06	1.05677e+07	6.22833e+06	4.94875e+06	1.36053e+07	5.34059e+06	9.68807e+06	2.35164e+06	8.13095e+06	1.08975e+07	1.08978e+07	9.70142e+06	2.1449e+07	5.48082e+06	1.2566e+07	7.4905e+06	1.1572e+07	1.26418e+07	6.44799e+06	7.74259e+06	8.80528e+06	1.2399e+07	5727820
C00262	1.98004e+08	2.58886e+08	1.87364e+08	2.44302e+08	2.50011e+08	2.22159e+08	1.88927e+08	1.9723e+08	2.69112e+08	2.60913e+08	2.05244e+08	1.64637e+08	2.16578e+08	2.35918e+08	1.86824e+08	2.00138e+08	2.39784e+08	2.45253e+08	2.99126e+08	1.85934e+08	2.11918e+08	2.27386e+08	1.52685e+08	1.65165e+08	1.25707e+08	2.63521e+08	1.30663e+08	1.24646e+08	5.62456e+07	2.25896e+08	2.33471e+08	2.29782e+08	1.44492e+08	2.3399e+08	1.7836e+08	2.58213e+08	2.0216e+08	1.92015e+08	2.60696e+08	2.13181e+08	1.96704e+08	2.08199e+08	1.90713e+08	207294400
C00385	238471	191330	301568	198110	207044	252003	193742	146579	212651	226874	223379	236794	186930	209970	336037	280104	310905	190247	404682	153230	274262	471967	219578	207856	190753	268253	242822	269362	151174	179291	176830	315742	276175	357753	230209	212632	210622	207947	294070	188177	283439	184620	333888	177554
C00499	87542.7	86444	91400.9	177815	189150	83881.8	82012.7	128962	168708	81470.2	102650	225461	101925	127342	177198	89952	159349	71204.4	152608	60515.9	210257	197024	136413	86310.7	224967	142659	149889	262990	148372	82854.5	200845	103915	134417	148826	110992	86931.2	124657	132676	115989	128729	121626	117354	68416.1	111274
C11821	1.41308e+06	1.37092e+06	2.17137e+06	2.12713e+06	1.97811e+06	1.5511e+06	1.95762e+06	2.18417e+06	1.13014e+06	2.14696e+06	1.7252e+06	1.94024e+06	3.78937e+06	2.72425e+06	2.52441e+06	1.93212e+06	2.16971e+06	2.16126e+06	2.79624e+06	1.47621e+06	2.74292e+06	2.10394e+06	2.65919e+06	1.62045e+06	3.46241e+06	4.46838e+06	5.30955e+06	5.12769e+06	3.16946e+06	2.85496e+06	4.02419e+06	1.95737e+06	3.28993e+06	2.43946e+06	1.50004e+06	1.257e+06	2.76641e+06	1.80207e+06	2.27739e+06	2.09711e+06	1.59471e+06	2.76763e+06	1.56409e+06	1103304
C00366	161607	101671	193198	195449	189900	209417	193496	128179	183034	136577	187864	208949	103125	121537	198870	108258	118625	219416	213824	182076	206473	200161	154110	226862	143595	148378	205668	189529	215667	149291	103271	209063	178302	147934	175099	107034	165174	83839.8	173447	118008	247382	164477	156663	215282
C00575	54725.9	69484.5	44022.1	50740.1	36083.6	33763.7	37399.6	35190.2	51789.4	45501.3	41569.4	35214.7	38521.5	36759.6	39218.5	37053.4	29455.7	74260.9	80482.9	33159.2	54731.6	29401.5	53179.1	34536.3	19304.3	68669	64116.9	54008.6	46592	54197.4	82721.2	72763.6	56810	84701.9	46454.9	60942.6	57808.4	43256.8	55191.2	39298.1	72794.7	38346.8	36049.1	35520.9
C00906	908198	395775	1.76995e+06	506258	969722	394753	712757	2.14368e+06	3.13561e+06	1.71084e+06	263656	1.39695e+06	1.06213e+06	2.75611e+06	2.59294e+06	1.63082e+06	775537	3.17606e+06	527651	3.77874e+06	1.5273e+06	510719	2.26922e+06	405120	2.08003e+06	287638	751287	3.90824e+06	2.45797e+06	419423	1.41263e+06	757333	1.58792e+06	2.72832e+06	3.04805e+06	1.66922e+06	2.11129e+06	312401	558925	1.52403e+06	2.27794e+06	2.71985e+06	697792	3113736
C00847	470660	553802	538371	766039	625028	662095	805030	542418	399699	834214	810270	676511	705833	821032	622151	722838	641376	464762	592138	607515	583136	879146	695613	398357	1.27478e+06	995981	751292	1.53031e+06	1.00331e+06	932278	629222	931800	1.05165e+06	619480	563919	578498	977570	479080	562554	526016	780246	517781	523183	614954
C00153	3.79755e+07	5.08775e+07	4.20987e+07	4.11666e+07	3.59536e+07	3.41977e+07	3.36697e+07	4.0758e+07	3.48824e+07	3.97611e+07	3.64821e+07	3.30463e+07	4.81812e+07	3.47372e+07	3.68529e+07	4.31495e+07	3.21256e+07	5.60516e+07	5.20435e+07	3.17944e+07	2.87576e+07	3.23707e+07	3.28074e+07	3.07145e+07	2.36943e+07	3.50482e+07	3.33529e+07	3.44447e+07	1.68432e+07	3.80395e+07	3.51739e+07	4.36964e+07	3.48249e+07	5.8157e+07	2.96649e+07	3.72204e+07	3.5247e+07	2.48787e+07	5.28905e+07	3.24422e+07	4.29511e+07	3.08005e+07	2.87065e+07	31075670
C03794	36173.3	35900.7	10212.3	17060.3	39057.8	13060.4	13662.5	36405.9	23683.6	56748.3	49250.9	31376.9	55463.2	38175.4	111548	55870.1	92558.5	56492.3	43685.2	56160	40185.1	49615	55609	55180.7	29141.2	69301.8	57624.8	65771.3	23351.6	53231.2	71722.4	42199.1	34809.7	97182.4	33440.8	27046.2	57601.4	56669.5	53263.9	25241.4	21735.9	84961.4	40821.9	37546.4
C00029	140035	154587	35943.5	78653.8	251193	54129.2	50599.5	87068.3	160831	281898	264960	126274	301818	305805	927421	184192	728328	508950	98854.2	149052	379297	406870	822318	400522	1.17948e+06	755026	1.61127e+06	1.93962e+06	1.20269e+06	300374	483189	718105	1.52334e+06	1.02439e+06	74743.8	406611	709140	949874	350669	121726	44883	174968	471607	272562
C01882	1.29941e+06	1.2943e+06	1.61027e+06	1.26131e+06	1.2813e+06	1.19493e+06	1.25299e+06	1.20395e+06	1.19712e+06	1.02393e+06	1.00261e+06	1.42353e+06	902262	825066	666165	1.28433e+06	776375	1.24369e+06	907630	860840	571731	601420	732796	890095	403266	686832	533368	552334	394696	980506	889225	741291	543419	897072	1.02023e+06	1.03963e+06	727082	561806	734506	1.11668e+06	1.35918e+06	793603	840157	745355
C00009	7.63769e+07	7.92816e+07	9.12795e+07	7.01329e+07	8.83034e+07	6.99522e+07	6.62261e+07	6.10134e+07	9.11208e+07	5.96783e+07	7.69629e+07	7.76393e+07	6.92163e+07	6.81035e+07	6.92904e+07	7.68879e+07	8.31754e+07	7.66202e+07	5.82789e+07	7.60893e+07	6.59382e+07	6.86749e+07	6.44901e+07	6.37139e+07	7.98509e+07	5.71253e+07	7.40534e+07	6.12894e+07	7.36327e+07	4.99524e+07	5.03431e+07	6.35992e+07	6.2179e+07	6.8865e+07	8.19062e+07	8.14166e+07	6.57504e+07	6.2899e+07	6.85102e+07	6.02462e+07	7.1279e+07	5.04527e+07	9.54909e+07	88658170
C00013	5.88863e+06	7.67478e+06	5.55213e+06	4.933e+06	1.00364e+07	4.75832e+06	5.21034e+06	4.24557e+06	1.01688e+07	6.29467e+06	6.40918e+06	5.51338e+06	5.83796e+06	5.45706e+06	6.65954e+06	6.89136e+06	7.81685e+06	6.72932e+06	3.37489e+06	7.7612e+06	6.76999e+06	5.969e+06	7.45744e+06	5.29285e+06	9.17136e+06	5.80712e+06	8.86666e+06	6.75281e+06	7.94262e+06	4.97041e+06	3.92801e+06	7.32783e+06	9.18648e+06	6.79691e+06	6.77149e+06	9.09967e+06	8.56353e+06	8.8289e+06	6.0803e+06	4.43404e+06	6.44201e+06	3.91314e+06	9.44008e+06	7508486
C00031	4.87187e+06	6.041e+06	7.0233e+06	5.16285e+06	4.82068e+06	5.62387e+06	4.92274e+06	6.58999e+06	5.37363e+06	4.77709e+06	4.94503e+06	5.01972e+06	3.32748e+06	5.1959e+06	3.36466e+06	5.4137e+06	4.44848e+06	4.5341e+06	7.12911e+06	5.66372e+06	1.85644e+06	3.36587e+06	2.20686e+06	5.13731e+06	2.76924e+06	2.87369e+06	2.32799e+06	2.16317e+06	2.80819e+06	3.77011e+06	5.91875e+06	2.65326e+06	1.40184e+06	5.98759e+06	5.18732e+06	6.17418e+06	3.80299e+06	2.60615e+06	4.22269e+06	4.44543e+06	3.57677e+06	5.44716e+06	5.06776e+06	3463900
C02965	6.39573e+07	5.15347e+07	9.92645e+07	9.17491e+07	5.37869e+07	9.05284e+07	7.67147e+07	8.07376e+07	4.64913e+07	4.91855e+07	7.77205e+07	7.98327e+07	6.18291e+07	6.92621e+07	4.09749e+07	5.07869e+07	5.38677e+07	5.23718e+07	8.86613e+07	4.86196e+07	3.2787e+07	5.73104e+07	3.0284e+07	5.77859e+07	2.47808e+07	3.66591e+07	1.993e+07	1.41355e+07	2.15723e+07	4.71006e+07	5.5745e+07	3.87062e+07	1.42809e+07	3.20445e+07	6.40915e+07	3.75681e+07	2.52827e+07	2.62221e+07	5.94434e+07	6.65538e+07	5.26582e+07	5.36209e+07	5.23603e+07	60717070
C00354	1.13394e+07	5.26538e+06	1.55203e+07	1.25184e+07	3.38458e+06	1.03307e+07	9.51697e+06	8.77576e+06	2.05576e+06	8.97769e+06	1.17573e+07	2.05256e+07	6.57756e+06	7.66012e+06	2.22786e+07	9.79693e+06	8.05733e+06	1.62081e+07	7.87592e+06	1.12045e+07	7.97405e+06	1.22446e+07	4.7893e+06	1.52861e+07	2.11106e+06	4.6784e+06	3.44634e+06	2.07712e+06	1.85171e+06	6.81019e+06	5.55558e+06	1.52915e+07	3.12536e+06	1.18972e+07	1.34696e+07	2.38204e+06	1.2088e+06	827895	1.77836e+07	8.05582e+06	1.15727e+07	8.21714e+06	9.26789e+06	13239110
C00118	3.00079e+06	2.05646e+06	5.74241e+06	4.56703e+06	2.11461e+06	4.33956e+06	3.69667e+06	2.89577e+06	1.39584e+06	1.8634e+06	3.42851e+06	4.40746e+06	2.11655e+06	2.91181e+06	4.6459e+06	3.30452e+06	2.12717e+06	3.7029e+06	2.86822e+06	3.27124e+06	2.01973e+06	2.77915e+06	1.65209e+06	3.87266e+06	929990	1.22177e+06	954526	713362	838448	2.3853e+06	1.57579e+06	2.70696e+06	586400	2.595e+06	2.966e+06	1.25284e+06	600220	460950	3.68153e+06	3.31017e+06	3.36594e+06	2.22327e+06	3.08023e+06	4036833
C00631	125941	97209.1	173895	155110	63171	144418	130437	131241	95548.6	165616	173242	233368	227984	140090	1.015e+06	964107	287891	708876	88409.8	770067	308812	179439	2.70125e+06	285555	3.22854e+06	293678	1.77212e+06	1.66093e+06	4.17764e+06	258092	111835	225582	1.80798e+06	1.89694e+06	142593	183832	322014	3.60735e+06	164421	110837	260032	184198	430736	208716
C00074	12558	7845.1	13709.5	17452.4	10331.7	17455.5	12300.3	8536.57	4759.54	7766.45	15967.3	14796.6	3197.36	9154.89	25455.1	25553.5	7744.78	9291.13	6291.41	7147.22	6234.15	7476.48	25744	16972.3	39512.1	7431.87	26896.4	20838.8	48778.2	12053.9	4832.24	6826.5	23825.9	33952.1	5451.3	7487.69	7452.91	42430	5640.84	9280.54	11685.5	11115	11491.9	12639.6
C00022	2.20257e+06	1.48022e+06	2.6334e+06	2.04587e+06	1.31627e+06	2.2745e+06	2.41076e+06	2.35913e+06	1.26263e+06	1.87316e+06	2.48453e+06	3.40781e+06	4.0705e+06	2.66651e+06	3.28569e+06	5.61031e+06	3.08012e+06	5.34997e+06	2.44676e+06	4.54857e+06	3.79107e+06	2.24822e+06	4.41351e+06	3.83355e+06	2.93904e+06	4.04474e+06	2.79331e+06	2.57503e+06	2.32942e+06	3.21883e+06	1.97633e+06	2.80596e+06	2.63185e+06	2.25274e+06	1.99762e+06	2.42186e+06	1.74675e+06	1.96672e+06	2.8878e+06	2.54892e+06	3.50417e+06	4.85286e+06	3.18107e+06	2734821
C01432	6.42749e+07	6.36579e+07	6.57404e+07	5.92335e+07	5.28629e+07	5.7549e+07	5.55865e+07	8.24553e+07	6.18276e+07	1.26637e+08	7.94246e+07	7.46054e+07	1.53755e+08	8.23762e+07	1.24104e+08	1.37673e+08	1.121e+08	1.16107e+08	8.55761e+07	1.03764e+08	1.18229e+08	7.05867e+07	1.71084e+08	9.96466e+07	1.91126e+08	1.69567e+08	1.5504e+08	1.57129e+08	1.49964e+08	1.27583e+08	8.90732e+07	9.90627e+07	1.84422e+08	1.40887e+08	6.03802e+07	9.61599e+07	9.84454e+07	1.06576e+08	7.49572e+07	6.38632e+07	8.67724e+07	1.18431e+08	9.00407e+07	75854520
C00208	17913.3	32976.3	45445.1	52883	46421.7	40170.1	38984	52960.6	95130.3	12788.2	48953.9	48190.2	40558.1	133310	59774	76883.2	30084.4	177435	75954.3	65408.2	39807.3	26786.7	64832.1	34983.9	60848.7	47230.7	24396.8	9831.19	65660.3	21922	29072.6	17492.3	33461.3	21782	77198.1	80059.6	56682.2	68807.3	23788	40605.9	18454.6	39961.6	40363.3	51547.7
C01835	18993.5	50167.4	74829.6	50918	41256.4	48183.5	39343.5	56529.7	92909.3	9295.77	39841.8	63620.4	52695.5	44232.6	60922.7	74439.9	26995.3	184225	78757.6	73341.9	32860.7	15262.6	53200.9	23452.7	93679.8	29514.7	23263.9	8332.85	55302.7	4906.16	23669.6	5720.73	18993.3	20538.3	105948	29633.3	26529.7	70694.1	7462.49	23455.1	16532.2	42375.9	40042.8	52898.9
C00392	663584	797666	1.06817e+06	807769	947156	576696	726598	1.07932e+06	1.53801e+06	1.19073e+06	1.48624e+06	797587	683068	780737	1.25778e+06	1.41991e+06	1.0172e+06	1.10247e+06	1.212e+06	1.30544e+06	1.20894e+06	871689	1.1035e+06	1.01251e+06	2.2489e+06	877860	1.45925e+06	1.30598e+06	1.97962e+06	1.18886e+06	1.3397e+06	1.04848e+06	1.49456e+06	1.97341e+06	858693	1.26164e+06	1.05563e+06	927244	759946	574924	711706	742454	1.14022e+06	724264
C00121	903515	678671	899054	891223	580818	588131	432359	1.10034e+06	562411	1.053e+06	782785	868788	1.09076e+06	837119	822375	1.1096e+06	1.05434e+06	843711	967305	675766	693342	536685	667447	772309	394572	991984	571718	401532	322422	656174	966570	623891	338166	940751	596191	648083	518533	474266	818115	501300	557814	684686	783935	661735
C01904	36803.1	30418.4	55768.3	56960.8	27407	22706.1	51858.3	71238.6	74891.7	76910.6	74508.2	57052.2	65514.2	66463.6	107476	137182	73586.2	107613	67931.6	79605.9	48785.4	33929.1	101187	65426.2	85438.1	101302	89820.2	134136	94611	55680.5	70136.1	52358.7	60288.2	111657	63428.7	109461	55587.3	164428	55387.3	33624	50086.1	62174.8	102699	35192.8
C00158	1.28824e+07	1.30006e+07	1.81026e+07	1.25307e+07	1.28688e+07	1.4733e+07	1.24391e+07	1.08032e+07	1.67862e+07	1.15935e+07	1.78648e+07	1.29899e+07	7.62468e+06	1.28851e+07	1.36775e+07	1.25228e+07	1.37518e+07	1.00666e+07	2.08137e+07	1.8496e+07	1.16232e+07	1.50756e+07	4.53206e+06	8.58281e+06	4.74877e+06	6.31993e+06	2.61074e+06	3.84178e+06	3.8822e+06	1.14444e+07	1.87856e+07	7.78285e+06	7.66614e+06	1.82543e+07	1.35359e+07	1.56221e+07	2.23119e+07	1.29909e+07	1.37548e+07	1.28459e+07	1.42241e+07	8.76479e+06	1.49727e+07	11807790
C00026	336195	428257	530630	390574	314450	289051	282194	388632	491300	237662	207741	472046	155264	349406	252046	274151	239069	179030	286875	183087	110217	392308	144702	321530	208467	242135	175926	585946	243922	568200	264708	325443	94253.6	478428	252301	362828	174385	201531	247017	179308	195579	180712	251218	303508
C00042	728742	860620	406464	452796	476264	270074	400324	563982	948777	1.18442e+06	775893	741269	717822	615143	1.68724e+06	1.36308e+06	878915	1.92377e+06	362375	1.21265e+06	1.53036e+06	605922	2.68534e+06	837526	2.43722e+06	1.35067e+06	2.19162e+06	2.83432e+06	3.17251e+06	1.26425e+06	778530	916179	2.63185e+06	2.80624e+06	650688	810714	1.6436e+06	1.83924e+06	973151	386132	604741	1.394e+06	901910	803774
C00122	1.5951e+06	1.40427e+06	1.44524e+06	1.38937e+06	1.41735e+06	1.41825e+06	1.44863e+06	1.52461e+06	1.51348e+06	1.79786e+06	618542	1.89179e+06	1.19511e+06	1.44572e+06	1.46475e+06	1.48774e+06	1.99309e+06	1.1695e+06	1.425e+06	1.08688e+06	1.59344e+06	2.03722e+06	1.79681e+06	1.65512e+06	1.7169e+06	944760	1.53086e+06	2.13703e+06	779474	1.18199e+06	1.3663e+06	1.78648e+06	1.90909e+06	1.40012e+06	1.64753e+06	1.88205e+06	1.72286e+06	1.36709e+06	1.43725e+06	1.02931e+06	1.38219e+06	1.30029e+06	1.40035e+06	1368569
C00149	4.68148e+06	3.4044e+06	6.12182e+06	3.65291e+06	2.57037e+06	4.46086e+06	2.79797e+06	6.31613e+06	2.41202e+06	5.26433e+06	6.12604e+06	7.00903e+06	6.00634e+06	4.50851e+06	1.36094e+07	5.48988e+06	6.542e+06	5.12499e+06	7.91559e+06	6.01584e+06	3.88115e+06	5.19936e+06	6.91548e+06	6.10098e+06	7.14299e+06	6.02885e+06	1.22562e+07	7.05813e+06	9.68947e+06	6.24683e+06	5.09003e+06	3.92893e+06	8.97717e+06	7.17204e+06	3.44683e+06	2.59278e+06	3.80818e+06	3.64191e+06	4.72879e+06	3.78276e+06	3.16858e+06	7.44881e+06	4.67255e+06	4784750
C02630	3.22554e+06	1.49955e+06	2.20384e+06	3.78296e+06	1.68003e+06	1.71283e+06	1.25969e+06	2.42099e+06	1.3739e+06	681121	1.37095e+06	2.92838e+06	1.40909e+06	1.13427e+06	2.45276e+06	1.76848e+06	1.26024e+06	2.98356e+06	1.39387e+06	2.37914e+06	1.46567e+06	915166	2.16965e+06	778927	598433	1.89575e+06	659611	2.00204e+06	4.29583e+06	896538	695625	665959	410818	908067	2.3966e+06	696468	696629	856231	1.08633e+06	1.79911e+06	5.30209e+06	757339	1.49083e+06	1121610
C00345	681408	1.1571e+06	213208	373787	642242	219505	296615	414354	912411	484136	175255	338996	200152	324332	208546	241566	481120	154273	261692	277647	146980	154905	88240.5	180375	171469	263303	136015	433841	144077	100456	460365	208404	267371	463372	737076	938965	1.00548e+06	469927	224753	378465	390453	80267.9	441082	214728
C01236	311982	278820	531280	437275	225017	453375	375161	359954	219008	293904	364804	382676	307123	341584	171593	178751	233809	218896	377610	238438	169280	279786	125852	276731	126156	164868	80036.1	70273.1	113443	265405	241667	171207	75292.4	134967	298650	181849	126086	129573	290931	369789	267234	282529	238250	342173
C00279	518680	335631	870129	699747	287758	715629	601342	630219	190796	347574	496920	550039	392713	576191	273310	264354	327250	272949	793048	253207	213636	515246	92039.3	433506	75809.9	132455	69496.3	62754.4	117358	362924	451440	394845	67430.1	187505	465981	211200	116813	78510.8	366771	577036	414777	376629	347846	528611
C06222	1.10883e+06	1.05614e+06	2.22669e+06	2.15111e+06	846793	1.96154e+06	1.36038e+06	1.71238e+06	1.00437e+06	1.00089e+06	1.12535e+06	1.18061e+06	1.25583e+06	1.23075e+06	778596	1.17456e+06	994285	871681	2.14581e+06	837906	566546	974985	545084	1.04983e+06	692077	772790	435476	281729	599883	942527	1.16521e+06	649137	380456	651604	1.28927e+06	904110	661180	1.10237e+06	1.03683e+06	1.30834e+06	1.09549e+06	973763	999838	1196079
C00620	1.13385e+07	1.32999e+07	1.20263e+07	1.274e+07	1.45304e+07	1.13827e+07	1.20321e+07	1.10341e+07	1.29352e+07	1.12413e+07	1.30653e+07	1.29732e+07	1.38793e+07	1.16931e+07	1.08213e+07	1.39749e+07	1.20726e+07	1.28288e+07	9.11072e+06	1.22016e+07	1.14127e+07	1.02282e+07	7.60837e+06	1.07071e+07	5.4761e+06	1.054e+07	6.49042e+06	6.0668e+06	3.47319e+06	7.87213e+06	9.93764e+06	1.02356e+07	6.07677e+06	1.00737e+07	1.26356e+07	1.0617e+07	8.37155e+06	8.4624e+06	1.38104e+07	1.09605e+07	1.21287e+07	1.06158e+07	1.32456e+07	10816740
C00051	3.29211e+06	258264	1.57966e+06	1.08275e+06	1.90964e+06	610291	1.08048e+06	1.82841e+06	1.21422e+06	15769.8	63080.8	49148.9	931572	29586.3	1.34034e+06	159251	1.27141e+06	313952	1.39632e+06	147967	6.37255e+06	0	570078	599864	1.64245e+06	152510	1.30418e+07	808580	77404.6	122229	4.90348e+06	1.00029e+06	3.95101e+06	42068.6	2.71588e+06	188889	5.4657e+06	118199	716281	1.10667e+06	3.31805e+06	98204.6	433666	209850
C00127	227775	209353	188254	153059	92572.2	6515.1	50546.8	240542	173065	10010.6	13146.7	26390	3913.55	1462.31	49852.9	6613.68	21697.2	4695.65	95726.4	0	119848	0	3139.82	1508.7	20329	772.055	285415	923648	13757.7	62166.3	397892	188288	12602	129130	54290.9	67585.3	627220	6969.72	170884	92148.8	164917	0	12015	1788.71
C01879	1.2077e+07	1.25905e+07	1.79046e+07	1.63865e+07	1.47861e+07	1.34835e+07	1.62556e+07	1.92522e+07	9.28041e+06	1.95107e+07	1.94462e+07	1.59523e+07	2.57655e+07	2.11001e+07	2.01185e+07	1.77437e+07	2.09557e+07	1.69861e+07	1.90121e+07	1.34197e+07	2.04818e+07	1.93319e+07	1.8449e+07	1.99269e+07	3.00083e+07	2.86109e+07	3.14056e+07	2.96619e+07	2.74416e+07	1.8205e+07	2.31389e+07	2.32172e+07	2.34692e+07	1.77476e+07	1.55898e+07	1.40089e+07	1.99243e+07	2.08972e+07	1.99437e+07	1.56409e+07	1.28383e+07	2.03536e+07	1.52371e+07	15612430
C05526	409395	506573	486875	504764	401228	160484	296431	527895	408147	196503	182801	266622	170979	73705.8	308929	137020	302206	86845.3	358550	71631.3	492660	30481	147044	51417.5	324508	83000.9	651491	1.61726e+06	247121	564165	743292	625628	184052	641560	281923	446836	961839	241483	570511	418972	424436	24462.4	192391	140748
C00072	9.67608e+07	8.71671e+07	8.63873e+07	9.1196e+07	9.05821e+07	7.82165e+07	1.04075e+08	9.82033e+07	9.50452e+07	1.11307e+08	2.87379e+07	1.22969e+08	6.15991e+07	7.94415e+07	8.80478e+07	9.5858e+07	1.22446e+08	7.33387e+07	8.06863e+07	6.3261e+07	9.6367e+07	1.20139e+08	1.12547e+08	1.04987e+08	1.18714e+08	5.2812e+07	8.62712e+07	1.17222e+08	89539.3	6.53451e+07	8.75974e+07	1.05167e+08	9.59176e+07	9.22291e+07	1.00282e+08	1.24571e+08	1.07287e+08	8.56792e+07	8.87846e+07	6.49322e+07	8.71797e+07	8.45552e+07	8.05895e+07	103596100
C05422	167495	178354	186409	127316	108730	134081	67173.4	119934	165414	141621	152762	131572	62364.8	103035	137527	115650	158575	92917.2	273104	101035	102039	177329	44504.9	89207.8	34171.6	56514.4	25259.4	56454.7	19484	79920.3	178394	82464.1	87056.9	264350	60853.2	176944	185833	119296	135263	103632	161029	94063.9	130147	73923.9
C00669	281076	119263	130874	183304	164734	113837	246685	234525	115041	378936	227942	232731	313684	303589	708837	263509	1.28632e+06	253104	200583	200049	567290	342034	294154	217783	279495	443672	226015	154257	127475	409719	465251	365154	332184	450645	294852	205818	190362	248827	247522	144887	159726	244821	195711	153083
C03738	147414	50755.1	127423	114358	70247.8	81746.1	172975	92512.9	78384.8	273968	162680	189178	185749	191499	496922	314488	529993	388975	128550	228234	445648	196685	336059	177887	277725	299045	284756	239994	281599	199709	199406	263961	307186	343697	172402	177357	248642	263655	243028	162010	175026	178933	248050	191853
C15767	65707.4	28683.5	30533.3	21606.4	26826	10119.3	51903.6	31627.4	10184.8	66414.3	44111.4	41379.2	64186.9	80294.5	111293	77605.9	128513	109273	40559.5	53360.7	103985	25463.1	72290.7	100091	98715.7	136238	56939	89148	115699	42892.7	54172.8	57635.2	87440.1	74987.8	42306.9	85016.4	66692.2	51064.1	91585.5	36606.1	29177.6	45966.2	54916.8	63231.6
C15699	731330	527402	520736	1.02148e+06	728146	613681	772690	558993	729250	1.52255e+06	1.14583e+06	1.39097e+06	1.69178e+06	1.13829e+06	2.32448e+06	2.06716e+06	2.25568e+06	2.37234e+06	885394	1.17244e+06	3.04833e+06	1.56067e+06	2.16049e+06	1.28427e+06	1.69359e+06	1.68313e+06	1.41617e+06	1.59854e+06	874243	1.69936e+06	1.1379e+06	1.4644e+06	1.84791e+06	1.95502e+06	1.1123e+06	1.12785e+06	1.83539e+06	1.30744e+06	1.39237e+06	713579	925948	1.29419e+06	1.1067e+06	1082736
C05283	337112	147828	345258	351283	197728	214927	312598	372570	138161	259147	269706	450820	303244	306590	629025	273737	547231	387665	431199	186942	615480	182477	392940	225724	299586	293740	530525	698155	340469	475037	630326	528082	302018	511131	226835	171503	438216	228392	495699	332973	287362	229104	189025	204018
C05844	245619	182156	313658	244346	172177	288155	234309	273289	98402.6	325276	321084	287005	488867	461123	500371	285814	374402	417314	484643	384110	253825	251392	636932	292738	266320	364910	374049	224071	430444	319729	346130	354092	215028	332223	234678	172951	106575	313627	277037	236105	206699	629641	312307	338772
C01026	1.42075e+06	1.55642e+06	2.12874e+06	1.33157e+06	1.56529e+06	1.61443e+06	1.66364e+06	1.78039e+06	1.03666e+06	2.11983e+06	2.15213e+06	2.05986e+06	2.49517e+06	2.1721e+06	2.48894e+06	1.52418e+06	2.20666e+06	2.08677e+06	2.09379e+06	1.81741e+06	1.51416e+06	2.09657e+06	2.32035e+06	2.07038e+06	2.64507e+06	2.50762e+06	2.76137e+06	1.87977e+06	2.57501e+06	1.82787e+06	1.90254e+06	2.32626e+06	2.06783e+06	2.01913e+06	1.63985e+06	1.53021e+06	1.63406e+06	1.80297e+06	2.03589e+06	1.33696e+06	1.23386e+06	2.07985e+06	2.01606e+06	1846854
C02532	690526	954887	1.0325e+06	776067	792975	700753	951500	1.17316e+06	495853	1.33604e+06	1.10137e+06	897732	1.48046e+06	1.19301e+06	1.21644e+06	794638	1.22211e+06	1.08325e+06	1.11002e+06	1.00451e+06	851216	984040	1.54191e+06	1.24109e+06	1.74911e+06	1.67742e+06	1.95734e+06	1.44966e+06	1.50551e+06	1.20092e+06	1.25169e+06	1.49517e+06	1.52939e+06	1.25988e+06	809505	876409	1.13548e+06	1.40368e+06	1.30048e+06	573904	590349	1.37356e+06	967210	912215
C03232	189265	194576	166835	179459	130366	162900	170403	101290	182830	124848	150945	155795	33710.6	75241.9	175528	108705	111988	156117	127176	136266	122605	91496.5	120715	155348	80551.5	47806.7	114944	105736	139297	105021	78504.9	134296	96159.6	176833	125832	119318	82558	90761.5	120799	73270.8	126870	47828.1	213787	159678
C00021	250708	330634	226440	229240	284196	295558	180049	249017	255098	356117	175227	246188	473006	262266	341213	294170	315684	308610	221852	255856	217107	229519	348361	262245	374134	366150	279654	306156	253656	339544	344274	306231	383385	444947	227820	378274	330341	345621	203091	196734	248638	298803	258134	252437
C00019	11811.9	11771.8	19683	12186.4	9016.91	14943.6	13015.2	24831.9	14102.8	40353.1	15314.7	19833.2	53148.2	8042.76	32094.8	9273.62	41311.5	18175.3	25771.8	17669	43891.3	7566.25	50331.9	24196.7	90923.4	45331.5	190614	208801	76577.9	20322	58764.3	39796.7	122688	62602.7	6971.55	21475.8	53853.2	35124	11559.6	14553.8	11898.5	19222.8	16662.8	16811.8
C00445	58740.6	67549.1	39021.6	16466.8	33685.2	7694.13	23740.4	38344.1	21221.2	25326.1	20495.9	23326.8	46405.2	36277.8	80718.9	6989.79	33926.2	93794.1	62398.3	6148.28	55224.6	17654	27101.9	42957.9	87621.5	109976	117990	31452.5	69693	101221	386334	24204.9	181647	69591.4	36261.4	13114.9	39098.1	72573	17656.8	21371.3	40515.4	36661.5	63235.8	25688.7
C01602	175615	111205	249609	330758	232023	203505	301865	200418	130560	238234	258526	246431	287721	312058	275296	334623	275554	257301	254832	199005	294758	278742	240655	236554	491676	372758	321266	394854	388818	221043	504339	192061	291921	307165	805532	224590	254556	244266	236674	189767	158744	223344	182372	226736
C00327	212197	136756	298373	498881	357536	255579	396583	289217	188113	367064	414578	244279	470354	460439	376811	431217	332338	263064	226220	306718	446092	362361	302378	145004	796981	504684	506265	805240	639736	333017	883388	335333	472463	604611	1.256e+06	387206	408506	391676	376680	288084	207402	352844	221528	259202
C03406	27687.9	18756.6	55550.8	46415.3	33861.4	48318.2	36927.1	58688.6	10541.7	67649.7	38960.3	33127.8	46438.7	49115.8	58611.7	38468.9	36151.4	26709.4	49440.1	29760.4	45469.5	41535.7	37572.9	40892.3	44068.5	48271.7	67763.5	70627.5	46664.1	74322.7	37803.8	42947.2	73175	42823.4	27813.5	30561.4	17994	18413.6	35929.6	44702.2	39481.4	89781.9	20647.9	32543.3
C00134	226099	401121	371612	240822	258660	456770	620933	310753	399047	167974	187263	402886	176754	248524	110664	326357	100072	104005	296509	82802.3	234376	405843	138749	241827	235698	309470	312559	445806	236202	331005	210349	175755	234679	249084	249224	171743	223396	90278.4	192255	180793	184323	354700	196727	113650
C00315	4.04071e+06	5.87314e+06	5.10059e+06	4.36293e+06	4.70601e+06	3.91178e+06	2.3869e+06	5.80354e+06	5.9161e+06	6.82843e+06	4.62709e+06	5.76564e+06	4.67492e+06	6.29543e+06	4.65146e+06	4.9284e+06	2.91886e+06	3.55731e+06	3.97146e+06	2.12914e+06	4.69374e+06	4.52266e+06	3.78368e+06	5.69276e+06	5.99407e+06	5.43293e+06	8.17873e+06	7.42174e+06	6.16809e+06	6.07488e+06	4.85146e+06	5.40034e+06	8.36464e+06	5.40642e+06	2.90905e+06	3.99952e+06	5.95792e+06	2.68074e+06	4.74495e+06	1.86037e+06	2.73359e+06	3.52823e+06	6.08913e+06	6873310
C00750	66123.8	71853.1	57340	63015.7	88105.3	38110.5	24573.6	71886.6	70584.6	203275	77682.2	134978	56653.1	154908	349072	101473	120309	179336	119984	50557	137299	137627	80175.3	128970	163508	235197	627582	639232	344675	273785	221118	244655	847251	391649	104177	64645.4	155312	70438.6	239062	27910.5	50311.9	71450.6	361633	181071
C00270	4.39305e+06	6.08671e+06	7.78161e+06	2.94651e+06	3.49779e+06	2.79635e+06	3.18004e+06	3.83388e+06	4.19217e+06	1.67583e+06	3.74934e+06	1.71397e+06	2.27879e+06	2.60749e+06	6.95503e+06	2.0851e+06	3.05619e+06	1.02609e+07	4.27464e+06	1.44281e+06	3.71282e+06	1.19134e+06	1.57576e+06	2.79355e+06	4.96129e+06	4.61679e+06	4.99511e+06	1.60444e+06	8.91722e+06	5.52166e+06	1.69994e+07	1.48529e+06	9.24466e+06	4.53085e+06	3.55597e+06	1.62704e+06	2.74682e+06	3.64064e+06	1.63408e+06	4.16061e+06	5.44275e+06	2.32809e+06	8.85015e+06	4056440
C06156	123912	88082.2	165434	113509	82899.1	121999	136440	114652	68676.6	92956.1	118454	158851	157495	158796	77648	129269	106717	123339	175084	127380	124564	113290	102497	135715	73814.7	142975	65851.6	42900	72122.9	119919	168023	107237	45391.5	60361.6	126184	122490	51731.8	64023.5	91081.7	104473	109910	108154	129261	119792
C02352	373779	302136	429691	459147	263323	263645	211905	438454	303465	389925	432535	375977	464834	319281	428904	467147	414710	410715	487086	323233	260861	211123	254493	368241	155186	421520	209256	139180	142494	272962	479671	284474	108445	410965	325661	315748	236453	189715	372114	261763	239337	365108	425191	321474
C00043	744992	615294	540610	392987	458739	232331	475237	791616	252548	1.30544e+06	766803	798090	1.42395e+06	1.06967e+06	1.51144e+06	1.09633e+06	1.35206e+06	773784	829814	534150	1.45e+06	1.91672e+06	1.01094e+06	924800	1.63344e+06	1.68064e+06	2.234e+06	3.12551e+06	626118	982610	1.66593e+06	968698	2.88976e+06	1.27787e+06	800098	1.28525e+06	1.38111e+06	874378	833434	611115	661790	1.23605e+06	1.58171e+06	1571995
C00128	48438.1	52881.4	61817.2	50271.9	46180.9	24360.6	35825.1	61579.2	48247.4	59520.9	52495.5	43634.6	55571.7	53849.7	81601.4	58428.4	52073	42921.5	33042	23340.3	54052.9	51815.8	36168.5	45131	64084.4	74828.4	140819	185706	55938.9	60162	104084	54336.7	126652	78301.9	45925.2	59928.4	114992	37426.3	65231.1	45104.8	55623	34855.3	72429.4	89131
C00884	106286	82756.4	103630	94706.2	95212.9	89835	72611.4	74043	85865.6	71705.9	133575	111307	103994	59453.8	88271.3	53326.7	97795.6	119502	93022.8	53133.7	84262.5	103491	112754	77488.2	71267.2	102107	169107	74446.8	51783.6	80188.1	94372.7	116406	51275.6	63835.7	46277.3	134811	41801	123908	69284.7	101352	82293.4	79961.1	105897	101261
C00386	143907	123249	131503	199153	180007	195668	187646	234433	204222	729361	301312	266585	292240	196252	419779	342066	505145	444049	186197	215232	986029	441197	460555	334614	321011	262562	265704	338016	206683	286923	257027	281962	376977	313247	173136	211075	323544	261943	248215	179694	262308	268484	251541	291519
C03771	18283.4	6409.95	25593.7	18223.8	11564.6	23871.4	3889.08	9941.14	7090.12	54919.7	44113.6	64198.2	31212.5	30436.6	121993	64360.5	62749.5	140680	30862.6	33631.7	82413.7	60897.3	56796.1	35541.5	16535.5	37012.1	40022.8	60992.6	8510.81	44430.2	36462.1	57607.8	41576.7	91692.6	8822.5	17555.4	30179.1	36086.9	49316.3	17174.7	29808.2	42177.9	40452.2	17636
C00300	2.80666e+07	2.48501e+07	1.73594e+07	1.88996e+07	1.78325e+07	1.83178e+07	1.07408e+07	1.34903e+07	1.58357e+07	3.34765e+07	2.52935e+07	2.65355e+07	2.7055e+07	2.34399e+07	3.71422e+07	3.2838e+07	2.72511e+07	1.66691e+07	2.32106e+07	1.38654e+07	4.52779e+07	4.12812e+07	2.69903e+07	3.6719e+07	5.02968e+07	4.01418e+07	5.72341e+07	4.74942e+07	4.26853e+07	3.31415e+07	2.31317e+07	4.74894e+07	5.79767e+07	2.35091e+07	1.65687e+07	2.66255e+07	3.03743e+07	2.79533e+07	2.34451e+07	1.19662e+07	1.44762e+07	1.81833e+07	3.73708e+07	25837740
C00791	950127	722659	332004	224297	611961	230542	287184	688891	571918	486536	207140	1.01204e+06	1.33285e+06	334034	1.37799e+06	1.0003e+06	1.0488e+06	686095	624278	1.12732e+06	1.42438e+06	1.81599e+06	1.12022e+06	356644	1.58011e+06	1.00583e+06	1.00855e+06	2.24091e+06	1.23988e+06	570651	629138	319545	1.13295e+06	2.19986e+06	954320	690397	669980	1.4247e+06	343992	950268	637356	711236	446690	518466
C15532	105562	18159.6	23181.1	42426.5	43417.9	44564.9	57900.8	23878.7	74595.1	96421.3	68256.9	63559.4	141132	81785.9	219752	204614	378334	122871	61184.8	78825	219025	42355.8	187725	63314.7	149360	164453	193054	102531	116649	94351.2	108322	84463.7	109364	165182	72229.2	110758	160264	167330	51199.6	44220.2	88928.3	103674	83054.6	96220.3
C00437	1.67466e+06	875816	627509	966107	1.11342e+06	427560	1.23579e+06	748132	1.5099e+06	2.62154e+06	1.70511e+06	1.55104e+06	2.55089e+06	2.23837e+06	3.96192e+06	3.72372e+06	3.84836e+06	3.35807e+06	1.10282e+06	2.1703e+06	5.53911e+06	1.58149e+06	3.39942e+06	2.32152e+06	4.16699e+06	3.8463e+06	2.47473e+06	4.45615e+06	2.08264e+06	1.97252e+06	2.66698e+06	2.44919e+06	5.18982e+06	3.98703e+06	9.57421e+06	3.22901e+06	4.30263e+06	2.48362e+06	2.02069e+06	1.38817e+06	1.26162e+06	2.58145e+06	2.52849e+06	1720584
C01157	289900	188757	472641	314047	264102	260273	338254	365769	182884	279310	368517	261165	443013	398424	334811	420408	453300	291584	267260	378191	310594	301801	326719	239106	294671	577837	591669	483643	615474	297742	367551	340971	312523	303410	276376	198682	238185	703351	212487	226073	394953	380714	340283	331005
C00864	92437.7	91586.2	72356.3	134258	72493.1	51311.3	68516.8	114077	71955.9	133035	76210.4	83610.4	86722.2	72156.3	106216	64718.1	116017	41439.5	153327	52303	63102.1	110988	35687.6	71347.8	26007.6	61924.1	14789	43261.7	19944	72771	94619.4	76758.2	37954.3	59187.7	64168.5	55514.4	30620.5	12869.1	93619.7	54500	55825	92002.6	77704.3	79140.1
C00429	238418	167818	268313	278528	211284	257700	273114	237884	154699	273834	265174	263053	278685	318492	174954	262905	244619	254715	210060	287080	274568	235357	206009	255804	334859	318084	319359	251480	239878	225489	235764	185694	241034	186859	237887	214661	212912	195899	187719	235232	233688	301324	238628	325748
C00831	214028	143182	195503	208654	148283	126372	164215	192532	106632	323956	205664	184015	263275	194243	375676	325019	234294	386808	285039	175020	253039	285365	230906	222703	226488	260856	213020	289687	207804	316244	241136	316122	414527	368282	163252	180584	157923	147475	342970	154725	250641	272328	198823	207042
C03492	163566	119779	162799	197901	113638	136789	145594	167020	159510	163034	172316	181570	155293	170740	140647	134594	184017	127982	206593	103418	76043	170118	52109.6	159519	27877.6	100928	19743.8	15229.9	31729.6	153258	152872	124993	5832.42	109025	135941	141442	39784.3	23702.6	229628	126103	128454	130837	136575	174090
C00245	6.19778e+07	5.12121e+07	6.90312e+07	6.52159e+07	5.73477e+07	6.13297e+07	6.0051e+07	6.16083e+07	5.49643e+07	3.82578e+07	5.16074e+07	4.50219e+07	7.71313e+07	5.21837e+07	3.74213e+07	5.86112e+07	4.96134e+07	4.85956e+07	5.47967e+07	6.56959e+07	4.29102e+07	2.33409e+07	5.48526e+07	4.74948e+07	4.47182e+07	4.01858e+07	3.15959e+07	3.28649e+07	4.81305e+07	3.89479e+07	2.79682e+07	3.98817e+07	2.74478e+07	4.47656e+07	4.983e+07	5.80416e+07	2.59426e+07	4.60496e+07	3.77735e+07	5.43077e+07	5.50161e+07	5.25962e+07	4.58615e+07	58267000
C00519	2.01391e+06	1.57074e+06	2.32599e+06	1.04587e+06	2.01197e+06	1.28847e+06	1.74052e+06	2.17287e+06	2570220	1.55987e+06	1.04595e+06	1.13321e+06	3.5119e+06	1.97706e+06	1.1577e+06	2.02158e+06	1.82579e+06	2.46782e+06	868768	1.0237e+06	2.23965e+06	741923	682646	991647	1.26294e+06	1.66041e+06	617208	1.47778e+06	533133	950733	532519	1.6847e+06	518052	964979	790435	3.33474e+06	1.42842e+06	1.36382e+06	1.12223e+06	2.85076e+06	1.25942e+06	1.72813e+06	781621	1195871
C06336	9407.5	18287.5	35975.7	9346.09	15091	44789.4	28965.7	9014.75	25755.6	20540	3830.36	3466.6	7772.14	8646.89	0	11122.1	8811.49	4825.5	8075.33	6500.31	11732.2	18200.2	4905.52	3275.13	24664	50850.1	25374.3	6742.33	14302.7	1958.36	7147.25	26855.5	4039.01	7322.2	64938.2	19096.6	3929.61	18413.9	29984.3	13056.3	1171.07	6885.76	15971.1	12932
C02989	793720	798333	1.05053e+06	766937	684318	1.02686e+06	915504	767460	1.10194e+06	652234	803740	860733	751100	904601	850168	883263	735873	817857	639277	1.08115e+06	573578	871997	547884	900479	858966	533459	609090	652127	902441	586068	437908	690789	725623	684795	896891	695453	599234	585220	824381	682779	799623	606196	955263	1067877
C05635	940086	782810	1.33968e+06	1.02638e+06	837268	820383	715507	891670	831354	1.53786e+06	1.49003e+06	978122	1.04571e+06	1.10072e+06	1.50923e+06	1.00365e+06	1.47721e+06	1.15066e+06	1.09767e+06	909385	1.24112e+06	1.05955e+06	1.24377e+06	965960	911217	994168	1.37157e+06	1.34514e+06	883308	1.28438e+06	829946	1.0281e+06	1.44798e+06	1.24747e+06	650939	939951	734328	816855	1.13464e+06	886348	1.15605e+06	1.29001e+06	1.11568e+06	972957
C00463	34877.1	19794.9	42226.9	35034.8	23805.6	25721.5	30585.9	37797.8	24233.2	31122.2	31095.2	55639.6	32899	37150.3	49712.9	38735.6	47358.1	54299.1	47957.4	45839.7	33653.2	40085.8	46898.2	33070	39749	52227.2	52300.1	34150.7	43550.1	35125.8	43293.4	31744.6	28787.4	43170.4	31698.1	27535.1	24688.5	29435.1	47464.2	26294.5	28891.9	47345.5	28466.8	36383.8
C00637	5.27424e+07	4.06971e+07	8.37554e+07	4.04066e+07	7.38851e+07	3.70608e+07	4.96993e+06	6.7009e+07	4.00469e+07	6.21889e+06	3.43818e+06	2.33653e+07	1.18049e+06	2.38148e+07	4.71285e+06	6.35813e+07	2.08458e+07	3.86763e+07	3.1398e+07	3.63356e+07	5.89739e+06	1.39425e+06	1.15601e+07	1.61851e+07	624175	1.6445e+07	213086	2.79738e+06	7.2797e+06	1.99991e+06	3.38648e+07	9.71954e+06	3.8619e+06	2.55117e+06	4.86068e+06	2.23279e+07	5.83161e+06	1.74751e+07	1.53048e+06	3.84902e+07	7.24214e+07	1.28534e+07	1.01851e+07	13519060
C00331	401815	335220	545618	402862	432906	528731	345631	337755	457844	615719	535470	446306	376232	414520	628463	384166	627028	637260	376311	466962	555660	708151	399589	553609	654868	336125	597557	780823	648299	372392	263745	487924	716303	452013	368557	452272	263739	246615	504564	317568	434064	420959	574325	631086
C05658	61240.8	22886.5	34300	72563.7	38112.9	44077.9	74189.7	45459.2	30384.8	83278.4	77078.7	77768.8	84858.9	95182	114873	78688.1	121433	134796	80562.4	85579.6	169889	73917.9	83073.7	77588.5	71076.4	92698.3	87366.2	81479.4	62880	84074.4	51748.5	100141	100281	41944.2	46766	76819.6	51872.9	57943.8	76950.8	75256.9	69882.6	69276.9	75749.7	82181.3
C08480	0	27465.6	56862.3	23316.3	12943.7	72401.9	48065.8	29016.9	56428.2	94607.3	140234	53469.1	89613.2	58579.9	451898	51639.1	69290.3	163591	31795.6	76227.4	58674.6	63491.9	72372	45629.3	156716	127205	161473	71305.9	600272	115460	39980.3	140633	688457	124333	30008.7	8744.22	47002.1	58522.3	98295.7	42300.9	62901.5	225614	97557.4	83340.5
C00328	61756.5	70854.3	58806.9	47940.7	83436.7	53688.9	56937.9	91074.4	95785.7	103280	82925.1	115124	88193.1	85609.9	212513	104552	168809	157791	157816	70760.7	133818	241311	87184	38358.2	114395	230707	166912	219211	127979	144134	208527	280420	131215	303572	60330	299720	550828	82101.3	149696	60519.7	97890.1	148354	105903	87433.5
C03722	194897	189191	302920	251894	203381	198755	204392	244112	197124	164932	246553	145664	392851	341332	163869	276218	295735	160294	235681	222741	245937	78892.9	249655	179349	166532	226322	189805	91098.6	112124	114954	129843	105602	82799.5	330184	190563	240967	100733	219643	144983	195381	200650	195754	146481	234710
C02700	28705	40794.2	62401.8	30780.7	37192.6	35088.9	23747	43994	52650.5	77148.4	51570.5	20482.8	8139.47	37585.5	52862.6	45743.9	38700.9	14182.4	75999.1	77457.5	41399.5	12294.7	38546.6	30521	13447.5	33142	35332.4	14663.8	35012.9	51257.9	71900.5	33812.2	69625.8	72531.4	30168.2	58434.9	61542	38103.1	36891.9	35692.9	41288.6	62434.2	38082.7	41257.7
C00108	2.75488e+06	391938	1.49077e+06	683467	285666	493367	1.69957e+06	182354	2.40773e+06	679149	420426	367255	353933	403463	347363	301494	433200	371344	244613	205417	387019	2.09656e+06	235934	276785	6.21097e+06	1.92431e+06	516255	2.31778e+06	714025	284057	254156	1.03167e+06	487500	2.8364e+06	406051	938745	340794	189941	1.26656e+06	221292	604767	192220	774776	1315737
C10164	3.23942e+06	2.31563e+06	4.31335e+06	2.27341e+06	2.58833e+06	2.77892e+06	1.70723e+06	2.42304e+06	1.81497e+06	2.77448e+06	3.17858e+06	3.63258e+06	2.49197e+06	2.51146e+06	3.80122e+06	3.0195e+06	3.53286e+06	3.70554e+06	4.35504e+06	1.61623e+06	3.44842e+06	3.64324e+06	2.96373e+06	2.36466e+06	2.51664e+06	3.16415e+06	3.51703e+06	3.62326e+06	1.78423e+06	1.94934e+06	2.16482e+06	3.16605e+06	3.28953e+06	4.19868e+06	2.61275e+06	2.75562e+06	2.11646e+06	2.45336e+06	3.91331e+06	2.93281e+06	3.11831e+06	2.67791e+06	3.78999e+06	1895265
C03453	6.95093e+06	1.20902e+07	8.00404e+06	9.97471e+06	7.71025e+06	8.21755e+06	6.12042e+06	5.99116e+06	1.14968e+07	8.92692e+06	9.37534e+06	8.10109e+06	7.22511e+06	7.568e+06	7.96839e+06	5.7831e+06	8.39064e+06	6.1113e+06	7.69726e+06	7.56758e+06	6.74335e+06	1.12136e+07	3.81874e+06	6.54843e+06	4.26136e+06	5.26549e+06	4.00048e+06	3.62212e+06	2.67654e+06	5.75844e+06	5.90719e+06	7.644e+06	4.9672e+06	7.37048e+06	7.33762e+06	9.25796e+06	6.73467e+06	5.00493e+06	7.48893e+06	6.12429e+06	7.82753e+06	4.53806e+06	9.77115e+06	10477970
C03758	269576	199383	314670	321461	191307	275398	134451	259044	196559	211261	175353	319361	319656	210884	245385	225022	194888	232521	324132	168355	181989	277010	258219	249292	195189	156712	245547	305346	242998	182778	137259	261104	295288	259702	137337	212863	116119	160607	207320	162987	308848	244538	250746	336681
C00780	1.12101e+07	8.28072e+06	1.7689e+07	7.98482e+06	1.59823e+07	7.4287e+06	754735	1.33752e+07	7.68986e+06	1.23454e+06	618321	4.3658e+06	193712	4.34542e+06	832712	1.30823e+07	4.13558e+06	8.08107e+06	6.35463e+06	7.17736e+06	1.07479e+06	230544	2.20406e+06	3.12734e+06	92947.6	3.3595e+06	34796.7	484002	1.33003e+06	340517	6.93843e+06	1.97291e+06	714599	434606	760954	4.33239e+06	1.00571e+06	3.51411e+06	256139	8.47773e+06	1.4805e+07	2.51722e+06	1.80587e+06	2423826
C04287	30894.5	58359.2	61294.6	52136.3	45183.8	28165	55214.7	38367.2	61543.4	44109	44297.3	44634.1	20514.5	34207.7	34198.8	21176.2	20528.1	41086.5	37918.3	55404.4	26477.1	34800.6	12103.5	35063.4	24998.6	12844.4	21119.1	37602.1	22784.2	32940.7	56262.1	21838	18279.6	63797.7	54038.8	24356.3	28060.2	7215.3	30300.8	49394.5	23956.2	34948.5	19688.1	12090.3
C00093	59816.8	41255.9	113526	121715	48829.5	126861	101753	68602.5	33206.1	128963	114055	80182.9	105427	104732	132007	100235	101750	163936	86189.9	96877.3	85883.4	80433.2	127908	121160	276574	87773.1	244848	124138	165022	97471.6	88283.8	90992.5	211513	143410	75459.7	68642.2	55142.9	134356	123399	90164.8	88764.6	122643	122198	96178.2
C00346	1.67273e+06	1.40266e+06	1.69849e+06	1.68926e+06	1.5751e+06	2.19699e+06	1.53947e+06	1.92285e+06	1.31894e+06	3.40078e+06	1.98142e+06	1.40515e+06	2.09776e+06	1.93346e+06	1.58692e+06	1.9024e+06	2.52563e+06	1.40477e+06	1.4055e+06	1.20777e+06	1.81607e+06	1.43809e+06	1.62138e+06	1.15396e+06	1.89455e+06	1.90635e+06	2.39958e+06	2.28785e+06	1.33383e+06	1.70402e+06	1.73227e+06	1.81416e+06	2.20528e+06	1.47324e+06	1.55799e+06	1.89883e+06	2.55965e+06	1.31327e+06	1.1549e+06	1.5492e+06	1.42737e+06	1.3501e+06	1.37629e+06	1722624
C00319	9.03443e+06	9.67622e+06	9.185e+06	1.04787e+07	1.04225e+07	1.69495e+07	9.98707e+06	1.58548e+07	1.21858e+07	1.4789e+07	2.61706e+07	1.96523e+07	1.33216e+07	1.41753e+07	1.23341e+07	1.4614e+07	1.51556e+07	1.24927e+07	1.66423e+07	7.4203e+06	1.91414e+07	1.98642e+07	1.47819e+07	1.06077e+07	1.48806e+07	7.99793e+06	9.66483e+06	1.17715e+07	6.49812e+06	1.17957e+07	1.07916e+07	2.16833e+07	3.83792e+06	7.68618e+06	7.72515e+06	1.84474e+07	9.50716e+06	9.60097e+06	1.1131e+07	8.27363e+06	9.49473e+06	6.03812e+06	1.48825e+07	20052830
C06124	516620	665586	362171	512234	307208	1.32317e+06	589233	578688	841627	320106	755137	1.14849e+06	570661	338327	1.68431e+06	315122	267348	391699	328152	299477	361955	586084	1.07143e+06	186094	366541	191478	242544	409846	720400	291279	281297	577448	133167	280700	365596	1.19837e+06	276396	661334	666783	270907	228189	172618	443802	634643
C01996	7.58065e+06	1.33007e+07	9.86935e+06	8.86098e+06	8.72465e+06	1.32919e+07	4.72506e+06	1.15124e+07	1.0458e+07	1.66486e+07	1.1408e+07	1.00758e+07	1.45059e+07	1.10499e+07	1.84432e+07	2.25525e+07	1.51417e+07	9.91342e+06	9.65662e+06	1.46432e+07	1.23877e+07	1.07883e+07	1.11925e+07	1.02259e+07	1.12141e+07	9.12579e+06	1.21369e+07	1.93751e+07	1.61221e+07	1.0167e+07	1.03258e+07	1.03872e+07	1.48178e+07	9.04391e+06	7.6587e+06	1.95295e+07	1.00829e+07	8.92947e+06	1.08218e+07	1.52914e+07	1.05833e+07	1.56243e+07	2.1294e+07	17830630
C00114	7.40053e+07	6.76989e+07	1.52172e+08	1.264e+08	5.94303e+07	1.32778e+08	1.04278e+08	9.01326e+07	5.18481e+07	7.14796e+07	9.80922e+07	1.21035e+08	1.06147e+08	9.43139e+07	6.61565e+07	1.20965e+08	7.16133e+07	9.57167e+07	8.6205e+07	6.22014e+07	7.14665e+07	8.06434e+07	5.74126e+07	7.71927e+07	7.94522e+07	6.7162e+07	6.70811e+07	7.69841e+07	5.14095e+07	9.09986e+07	6.9411e+07	6.18796e+07	6.72092e+07	5.66906e+07	9.90148e+07	7.08525e+07	6.5126e+07	7.94899e+07	8.63581e+07	7.95177e+07	9.90096e+07	8.69752e+07	5.6131e+07	80364680
C00318	2.50181e+07	4.29049e+07	4.03626e+07	2.67855e+07	4.20583e+07	1.43706e+07	5.02628e+07	2.61213e+07	2.84027e+07	3.65283e+07	2.04677e+07	2.71951e+07	2.96764e+07	3.66527e+07	2.00922e+07	1.33924e+07	2.5053e+07	2.97552e+07	3.03856e+07	3.41314e+07	3.22347e+07	2.7626e+07	3.35232e+07	2.16786e+07	3.27222e+07	3.53352e+07	1.60482e+07	3.00809e+07	3.87306e+07	2.20029e+07	4.05254e+07	2.15182e+07	2.055e+07	2.78573e+07	3.49621e+07	3.64808e+07	2.98395e+07	2.98336e+07	2.96813e+07	1.75487e+07	3.48467e+07	2.07506e+07	3.22691e+07	30323580
C02571	1.32635e+07	2.87385e+07	2.54724e+07	1.51848e+07	1.65642e+07	9.06453e+06	7.80841e+07	1.103e+07	2.76674e+07	1.98409e+07	1.18649e+07	1.51856e+07	1.3716e+07	1.76235e+07	1.59868e+07	4.44945e+06	7.57082e+06	1.75096e+07	1.39238e+07	1.28087e+07	1.17092e+07	1.36323e+07	1.38875e+07	9.54469e+06	2.09295e+07	1.08906e+07	1.364e+07	1.65682e+07	4.89259e+07	1.22659e+07	2.7431e+07	1.12895e+07	1.02717e+07	1.81066e+07	1.81162e+07	8.89148e+06	1.18376e+07	1.07284e+07	1.22839e+07	6.09655e+06	7.4058e+06	1.03935e+07	8.72569e+06	9780211
C03017	1.31302e+06	5.48407e+06	3.83106e+06	861559	2.64026e+06	858194	2.59839e+06	706746	1.18316e+06	1.41372e+06	320390	468406	516476	1.06423e+06	629548	215385	332741	470773	975991	1.16263e+06	177000	434708	612572	246434	681568	350656	734054	680932	2.22788e+06	798842	3.11674e+06	955923	774399	925353	920262	1.18901e+06	656421	1.17759e+06	966383	285176	1.46713e+06	671841	516435	781455
C02862	1.53939e+06	1.33323e+06	646920	160998	462505	148350	1.56477e+06	306311	673983	1.39153e+06	732351	303419	438050	433413	367820	43273.4	325425	322567	1.32523e+06	215948	368283	275775	242909	224425	588805	442747	649822	429981	1.05012e+06	305253	1.04803e+06	285752	242799	837741	447681	397031	447948	466476	294117	178670	295512	218794	243518	262073
HMDB13127	850056	1.9623e+06	919175	299112	798820	538200	4.44424e+06	761301	1780683	746423	522771	405642	748792	553575	476689	108921	595322	579442	773010	359010	553087	449936	163611	387946	447637	569742	367987	265201	824151	571929	1.15332e+06	291057	140013	1.37871e+06	941239	331562	390255	651099	288003	315081	406906	335868	319261	143484
HMDB13133	207647	220325	230172	138556	182636	84311.5	52813.3	80955	94454	143362	103560	140487	68239.8	170061	81393.6	137806	111946	183515	191616	192046	217781	140557	144736	96351.9	154864	96366.8	79169.9	191285	232919	67739.2	220796	99251.7	117901	104037	127013	126228	192577	193904	122821	106927	174447	159512	151086	112826
C20826	175604	577192	190946	96227.1	121995	78462	158836	105098	142951	81030.9	74515.2	65050.9	50557.4	70854.5	92352.1	51008.6	46715.8	51188.6	171973	79703.7	77608	45071.2	38087.5	37768.7	68350.5	88128.7	81707.5	63962.9	168527	142972	346239	72487.6	54362.4	158193	98174.5	80426.2	58246.3	80138	76422.6	73289.7	95257.5	61811.2	66773.7	45672.7
ac107	1.16709e+06	6.45484e+06	935944	672059	405814	386132	207171	257225	351391	97808.2	190783	42642	240192	417281	253732	112665	142103	225854	416744	426711	167588	32741.1	57717.3	166520	83265	31290.4	69267.2	158624	597065	175241	166573	127171	39024	115842	236992	76615.1	42071.9	64961.3	125887	558820	545878	118001	142083	108134
HMDB00756	352822	583222	219386	116701	341124	103533	1.90477e+06	194118	288677	529334	208514	168349	246512	342118	389683	19416.4	322501	163855	259921	155684	123333	104222	47660.7	48526.2	165015	210232	234532	170489	2.37165e+06	293695	759121	177665	83588.2	596349	417271	119421	140971	127694	178161	78246.6	194480	176300	147797	122239
HMDB00791	19284.5	38662.1	20485.4	19914.3	41104.4	11172.7	77237.9	3921.59	22721.7	63175.9	22264.3	24539.8	25391.5	39388.3	61536.6	7226.16	25972.1	13828.2	18797.4	14181.4	14010.4	14599.4	18328.4	8830.84	35498.4	15518.1	60068.7	32751.1	371658	28992.1	65036.4	29885.7	32847.4	31493.3	22343.9	23091.7	6635.29	18190	27873.7	10869.9	20106.5	22274.6	17912.8	11287.4
ac111	52397.2	85539.3	59299.9	74245	109983	44611.7	90989.7	51938.8	32190	28497.6	41024.3	28938.8	52355	47465.2	34053.5	45591.6	29615.7	54155.4	56989.9	58074.7	42500.4	41447.4	29806.3	21473.1	38367.2	38078.3	119119	37719.7	209138	68380	73147.6	34495.9	17881.5	66228	26796.8	65042.1	27705	29729.7	38454.8	49734.3	53842	51994.4	31438	18526.3
HMDB00651	16876.9	18185.8	21114.8	15242.5	23376	7923.86	36929.5	10535.4	12627.1	24259.5	14790.6	11845.2	18629	18733.9	32501.8	4140.19	18028.3	9504.34	14012.8	6293.14	13247.4	15620.4	24876.3	8418.26	40065.6	17000.1	51636.7	22709.9	97329.2	14381	30894.5	19288	19382.1	18926.3	10154.7	11175.7	3260.12	9857.06	15931.1	7645.49	16173.6	13190	14570	4405.51
HMDB02250	64525	60389.3	102452	25848.8	88806.4	25825.5	156468	43225.8	39457.9	173994	46609.8	56956.9	59941.8	53882.7	85123.1	9079.58	29179	51816.5	72263.4	24866.2	37302.6	29111	97905.9	18662	113304	41908.6	135300	61561.1	534738	58951	215834	73697.1	53012.2	94740.7	57692.7	46063.8	23136.8	94811.6	66983.4	27089.6	60636.3	117301	31465.3	27826.7
HMDB05066	304019	371672	459399	113613	320868	165672	732683	268020	277084	507420	305498	293525	251051	251212	460526	44579.8	148749	199643	424160	133245	157943	155309	262197	82923.2	411153	203962	1.05282e+06	289603	1.6089e+06	223644	665601	545130	364877	347396	334923	147020	142961	260321	366135	145656	285709	274572	171300	84541.9
HMDB13329	59080.8	76958.9	59908.5	10094.3	32601.7	8961.89	89031.8	38794	35856.8	145969	35314.1	24667.9	46548.7	57862.9	81491.5	1676.88	22085.6	19962.7	55323.3	26659.3	11261.9	17615.8	40692.4	19370.3	68252	25034.8	140536	95823.7	870247	51297.8	93135.1	45174.5	62219.2	78845.9	24433	15154.3	10538	20310.4	22152.9	6169.14	22313	20463.3	13181.4	4329.46
C02990	2.82514e+06	1.74824e+06	1.34358e+06	658826	1.28806e+06	1.00699e+06	2.97962e+06	1.24151e+06	1.50196e+06	2.2467e+06	1.51527e+06	1.76323e+06	1.30789e+06	1.59712e+06	1.96793e+06	546056	1.4603e+06	1.36542e+06	1.13566e+06	1.06417e+06	866227	925651	1.1813e+06	592527	1.80404e+06	1.54415e+06	2.92852e+06	1.23985e+06	5.50826e+06	2.24792e+06	3.7417e+06	1.44729e+06	2.0435e+06	3.67732e+06	1.76595e+06	1.01431e+06	1.00218e+06	1.3056e+06	1.21527e+06	1.09422e+06	1.25136e+06	2.07737e+06	1.35305e+06	1009294
HMDB06317	114157	128666	81628.7	21958.2	39704.6	29120.7	153614	51212.6	38208.9	124588	52658.6	50851	51835.8	57463.3	113300	9258.18	42654.4	50418.5	56828.2	32055.7	19801.1	30161.2	87714.2	19803.5	132785	56835.7	376332	152197	1.27263e+06	78220.3	166372	82549.6	381897	155082	38505.2	30844.2	36358.4	78807.1	61008.4	30393.1	38388.3	99635.3	30772.6	22899
HMDB00848	595220	483235	607092	330953	612838	819140	1.63669e+06	719607	824872	517535	518278	583753	691704	680082	705134	246863	630098	445868	440014	583041	582692	374893	274375	270981	450087	517419	661799	399169	817164	844253	692292	728509	295533	444938	745069	384138	348606	370412	327917	621294	529420	706075	640005	345340
HMDB06351	661809	822524	665472	161697	354846	233521	981870	364967	339792	1.46741e+06	312657	316003	347421	442291	849172	95555.8	275166	262019	321507	314773	230403	194150	730241	155488	1.33807e+06	287567	1.49153e+06	870012	4.26615e+06	569809	580759	495522	1.1865e+06	1.2159e+06	255072	507805	278516	496561	565975	296076	284029	645391	307646	247329
HMDB01064	118104	171858	139996	41537.4	112627	34296.6	95941.8	44992.6	53407.8	357715	92439.2	49567.4	73408.6	104941	106133	18599.3	43875.1	60606.9	70513.4	77580.5	38664.3	40089.1	148391	21951.4	219375	57644.2	444691	462233	1.1765e+06	120321	223141	83372.3	504753	215382	49188.8	60232.3	88645.8	232108	183334	83645	123128	260889	113265	92082.8
ac123	26650.7	51581.2	26489.2	8137.73	24162.3	12455.6	49546.3	31643.7	21207.2	60783.9	25088.3	14112.3	49219.1	24769.9	25730.4	3855.18	18670.1	19559.5	37541.2	21339.6	23946.9	12594.6	18473	7574.2	16625.8	10616.4	20879.5	47495.6	72194.7	42563.8	71253.8	19063.7	34356.7	30801.4	11483.8	7413.42	16634.5	17056.8	22713.1	12104.7	18655.3	15655.9	9605.6	5222.73
ac125	41179.4	52478	66593.8	23708.3	34371.1	23138.5	66914.3	21398	16896.5	269736	37478.2	24424	39414.5	48658.8	31856	34275.8	42277.1	61722	48343.6	63223.2	52432.8	17270.6	71626.5	13388.1	118066	48963.4	64185.9	159999	583109	39203.8	152165	40064.9	210865	108979	46134.2	95589.8	77103.5	137960	112519	61010.7	124918	156970	94371	110148
C06423	304350	174578	295459	242722	148455	218304	148157	188226	219345	333074	304759	295616	246891	209086	275405	222407	321344	251430	265977	149002	112253	123427	191558	189617	257203	169245	316957	113256	204008	102561	297761	149896	118316	318308	391719	169917	141163	270205	262021	187118	233657	279986	273946	329390
C02679	1.32858e+06	718416	2.20357e+06	1.24355e+06	1.09472e+06	1.11419e+06	334848	831406	644151	6.2835e+06	2.78248e+06	1.35759e+06	1.97311e+06	1.05543e+06	1.79763e+06	764059	959567	1.58352e+06	1.56794e+06	589948	763315	307991	2.62068e+06	796471	1.42402e+06	562929	2.14781e+06	366712	1.00499e+06	629456	1.04801e+07	4.74795e+06	822520	3.68116e+06	3.19956e+06	1.9678e+06	1.50477e+06	9.82654e+06	2.07549e+06	2.03356e+06	1.85077e+06	8.54232e+06	2.4816e+06	2044358
C06424	3.24341e+06	2.9058e+06	4.22651e+06	2.079e+06	1.50704e+06	3.04266e+06	849445	1.68197e+06	1.73902e+06	7.258e+06	5.3048e+06	2.44071e+06	3.43177e+06	2.7274e+06	3.58993e+06	1.80835e+06	2.03058e+06	2.14944e+06	4.39898e+06	893064	981650	1.37062e+06	2.19492e+06	1.72104e+06	2.57459e+06	1.33922e+06	4.23145e+06	965950	1.55209e+06	1.5117e+06	4.34755e+06	3.07166e+06	2.33586e+06	6.01268e+06	4.99166e+06	2.13418e+06	1.59247e+06	5.42416e+06	2.80754e+06	4.69579e+06	3.46415e+06	5.84346e+06	4.17957e+06	4070548
C00249	3.30573e+07	2.57843e+07	3.88423e+07	2.53642e+07	2.52559e+07	2.96847e+07	1.64797e+07	2.92046e+07	2.25575e+07	3.02599e+07	3.60827e+07	2.90897e+07	3.37572e+07	3.40262e+07	3.68231e+07	3.33356e+07	2.8945e+07	2.55473e+07	2.99354e+07	2.24494e+07	1.46623e+07	1.88519e+07	2.26962e+07	2.72531e+07	2.49146e+07	2.15799e+07	2.43964e+07	1.64549e+07	2.38945e+07	2.1469e+07	2.89589e+07	1.83346e+07	2.05723e+07	2.90304e+07	3.47067e+07	2.17802e+07	1.9153e+07	2.82913e+07	2.87364e+07	2.31365e+07	3.00181e+07	3.19371e+07	4.04465e+07	42016360
C01530	8.06339e+06	6.28475e+06	8.70425e+06	6.07126e+06	5.96001e+06	8.80718e+06	7.67772e+06	7.45602e+06	6.74871e+06	6.38675e+06	9.1584e+06	7.71992e+06	9.27176e+06	9.44247e+06	7.56967e+06	8.70274e+06	9.72631e+06	7.37955e+06	8.09659e+06	8.25413e+06	3.84069e+06	4.27067e+06	7.11722e+06	6.29328e+06	8.10488e+06	6.32446e+06	8.37885e+06	3.91209e+06	7.92918e+06	4.40615e+06	6.72956e+06	4.40242e+06	5.25183e+06	5.95264e+06	8.05375e+06	6.32735e+06	6.64833e+06	6.73759e+06	5.45703e+06	5.83205e+06	6.52238e+06	8.7542e+06	7.7758e+06	10001320
C08322	454353	495911	581322	180252	102009	272298	170874	239870	190084	1.07374e+06	516376	221798	409281	186631	635335	99462.1	198232	294691	394339	89531.2	73518.2	96374.1	362123	119335	237053	163696	562136	148258	876828	166470	709165	448222	833159	1.03152e+06	818211	186241	177283	914148	602807	719895	683414	834983	1.11685e+06	520199
C08362	2.82168e+06	3.18751e+06	3.18014e+06	1.14675e+06	1.89465e+06	1.93566e+06	919048	1.97516e+06	996137	4.64349e+06	2.68297e+06	1.53193e+06	1.52376e+06	1.59264e+06	2.3788e+06	777626	2.15045e+06	2.19196e+06	2.06078e+06	519425	406990	1.14951e+06	1.52292e+06	1.20191e+06	871237	1.38041e+06	2.32578e+06	422541	1.65967e+06	1.29777e+06	3.22331e+06	2.06259e+06	2.77095e+06	4.96299e+06	2.75338e+06	1.65684e+06	1.24302e+06	1.12914e+07	3.68834e+06	2.38737e+06	3.06268e+06	5.10956e+06	4.90153e+06	3281077
C00712	2.3806e+07	2.6282e+07	3.80465e+07	2.60529e+07	2.95183e+07	2.41917e+07	1.40607e+07	3.12399e+07	2.4439e+07	5.33458e+07	3.0232e+07	2.71974e+07	3.14712e+07	2.5094e+07	2.65164e+07	1.11759e+07	2.23493e+07	1.68741e+07	2.26562e+07	1.19052e+07	8.3089e+06	1.31976e+07	2.17222e+07	1.88155e+07	2.00931e+07	1.21862e+07	2.77078e+07	1.22035e+07	1.88913e+07	1.67524e+07	2.34938e+07	2.39725e+07	2.79961e+07	3.79013e+07	2.37418e+07	2.36794e+07	1.68304e+07	4.62882e+07	3.30427e+07	3.5311e+07	2.72123e+07	4.51952e+07	3.53654e+07	37164310
C01595	1.00021e+07	1.00878e+07	1.43901e+07	8.32917e+06	1.51628e+07	6.0892e+06	2.89319e+06	8.70821e+06	1.00261e+07	3.65021e+07	2.68139e+07	6.61357e+06	1.58779e+07	1.55802e+07	1.18396e+07	8.54071e+06	1.39757e+07	8.14127e+06	1.9977e+07	7.63444e+06	5.87026e+06	1.05073e+07	9.5882e+06	1.40165e+07	9.30164e+06	4.91009e+06	1.64897e+07	7.7777e+06	8.67643e+06	9.75315e+06	2.93586e+07	1.10473e+07	1.74911e+07	3.41911e+07	1.91987e+07	1.21201e+07	1.42442e+07	4.91116e+07	4.63771e+07	2.42255e+07	2.33512e+07	4.31457e+07	3.98471e+07	32410400
C06427	738410	903092	731054	1.87865e+06	1.07462e+06	726685	294009	808188	737950	3.60774e+06	3.52325e+06	770808	1.28538e+06	1.73411e+06	1.43875e+06	874874	1.4064e+06	838127	2.08345e+06	957987	539272	793687	1.56544e+06	1.18894e+06	726776	470879	2.54076e+06	798479	1.07954e+06	633504	4.09877e+06	1.21958e+06	2.56272e+06	6.49606e+06	2.59911e+06	1.89687e+06	2.07171e+06	5.02232e+06	3.70566e+06	2.20324e+06	3.06187e+06	4.53302e+06	4.04537e+06	2844148
C00219	1.2216e+06	1.15008e+06	475464	404610	879553	676488	283889	488901	1.10558e+06	1.90229e+07	1.48231e+07	470804	678443	7.7253e+06	8.32738e+06	1.74291e+07	7.37484e+06	9.07104e+06	3.26568e+06	1.60631e+07	1.31101e+07	2.31846e+06	1.16056e+07	9.80595e+06	7.51791e+06	5.75687e+06	9.93714e+06	2.737e+06	1.04844e+07	478051	3.30515e+07	8.61221e+06	1.62604e+07	2.68906e+07	1.5859e+07	2.3534e+07	1.64409e+07	2.98113e+07	2.10887e+07	8.53516e+06	3.06753e+07	2.06463e+07	3.79113e+07	30132950
C06428	43594.7	51475.1	74643.2	52703.4	38640.1	40770.9	30398.2	45327.8	35493.6	1.25085e+06	266605	51141.2	47008.8	109801	146940	404191	221142	210794	66675.9	317748	175660	86446.4	227388	152027	138372	101219	135706	43368.5	372789	24942.6	907168	133653	235698	1.05941e+06	597156	1.57667e+06	416484	767619	573184	156323	626832	485369	1.69061e+06	777009
C06429	63232.7	43731	32695.9	44097.5	34527.4	40175.2	16543.7	25329	32661.8	5.28383e+06	796367	18583.5	18479.7	231238	473497	1.27879e+06	944161	700064	121851	1.75173e+06	361923	164578	735953	327964	522355	312249	724415	302571	900518	23697.6	1.0684e+06	308998	928062	1.74453e+06	882369	3.04791e+06	1.28692e+06	1.22542e+06	1.22438e+06	722365	1.52474e+06	1.36526e+06	3.69393e+06	2424341
C03242	264500	129074	97160.2	95276	71996.9	128393	47537.7	61893.4	85115.6	1.96628e+06	529907	63380	78341.6	510070	482252	871895	699314	523942	353550	694756	454829	218964	738338	432138	570206	538164	781211	256183	1.23475e+06	167412	2.67731e+06	591612	1.77047e+06	1.7589e+06	691328	1.08605e+06	869471	1.92601e+06	1.60062e+06	532829	1.23345e+06	2.35056e+06	1.85672e+06	2601139
C16513	66289.2	22437.2	18525.7	15079.3	18421.2	29393.6	11605.7	12286.3	26807.6	1.54115e+06	529355	12303.5	28996.9	253259	442294	1.07643e+06	529663	371025	158549	576887	300315	145081	476581	276298	469125	228431	493127	308966	688485	22761.2	1.46457e+06	282210	773061	1.83406e+06	590927	1.3075e+06	761939	943978	998000	448067	1.13102e+06	972294	2.19225e+06	1642524
