# Supplementary material for: Multiomic profiling reveals metabolic alterations mediating aberrant platelet activity and inflammation in myeloproliferative neoplasms
Source: J Clin Invest. 2024 Feb 1;134(3):e172256. doi: 10.1172/JCI172256 (PMC10836808; doi:10.1172/JCI172256)
Supplement: Supporting data values [file jci-134-172256-s019.xlsx]

## Sheet: Fig1B
basal					trap6					Collagen
HI	PV	ET	MF		HI-T	PV-T	ET-T	MF-T		HI-C	PV-C	ET-C	MF-C
3.7	20.4	5.79	15.2		95.3	94.8	81.8	95.2		62.7	59.9	87.1	25.6
22.1	20.6	20.6	15.9		37	81.3	92.7	79.7		33.6	35.1	57.7	20.1
2.06	14.2	6.19	17		52.1	65	83	51.9		5.48	70.9	66	29
7.61	11.3	29.3	44.7		55	78.3	86.9	59.9		19.5	43	84.9	62.1
4.56	18.4	27.9	29		74.3	71.9	34.3	42.8		45.3	51.8	79.3	36.4
3.17	4.47	11.1	6.34		33.3	93.6	90.3	29.7		32.6	57.7	13.1	17.7
14.5	1.65	70	14		54	89.8	72.5	40.3		21.3	57.9	72.8	20.1
	17.5	50.9	83			49.5	87.7	52.5			57.1	59.2	33.3
		27.1				88.4	37.1					47.9
		53.1				73.3	90.7					75.4
		3.1					55.9					13.6
		62.1					95.8					87.5
		27.8					80.1					66.5
		34.4					96.8					84.3
		5.67					43.6					36.2
		5.85					87					26.3

## Sheet: Fig1D
basal					trap6					Collagen
HI	PV	ET	MF		HI-T	PV-T	ET-T	MF-T		HI-C	PV-C	ET-C	MF-C
25.4	71.2	49.9	35.9		56.7	80.7	69	63.2		63	76.9	74.5	58
26.5	60	67.2	58.2		34.4	74.1	73.1	62		35.8	68	78.1	61.3
17.6	59.3	54.7	39		32.2	64.5	59.8	46.6		22.9	46.9	62.9	46.3
30.2	42.7	68	71.4		48.1	44.7	63.6	73.1		34.6	32.5	63.7	71.3
18.2	41.3	55.8	20.5		52.3	42.3	57.2	37.8		52	35.3	42.2	39
21	41.2	50.2	36.7		35.9	79.2	67.7	57.4		47.2	54.4	63.3	52.8
37.9	34.5	66.5	47.1		59.9	84.2	67.1	63.2		60.2	70.7	68.8	65.8
	40.3	71.7	27.8			50.4	60.8	59.6			45.2	63.6	57.2
		63.3					64.7					57.4
		70.3					46.8					59.2
		31.5					71.6					75.6
		67.4					42.7					46.3
		78.4					70.1					66.4
		67.4					38.8					37.7
		64.3					63.6					65.4
		55.3					45.3					69.8

## Sheet: Fig1E
basal					trap6					Collagen
HI	PV	ET	MF		HI-T	PV-T	ET-T	MF-T		HI-C	PV-C	ET-C	MF-C
1.15	54.4	0.89	15.2		55	89.3	81.8	95.2		43.2	72.6	87.1	25.6
19.9	40.1	5.68	15.9		28.7	76.2	92.7	79.7		31.3	48.4	57.7	20.1
27.1	6.23	10.5	17		63.3	37.4	83	51.9		36.8	31.8	66	29
17.7	7.29	13.8	44.7		34.4	36.5	86.9	59.9		23.7	17.8	84.9	62.1
17.7	13.6	28.9	29		65.8	39.8	34.3	42.8		56.5	32.5	79.3	36.4
39.1	12.9	8.15	6.34		69.8	50.9	90.3	29.7		78.8	41.9	13.1	17.7
20.3	7.15	83.8	14		42.9	51	72.5	40.3		34.3	32.4	72.8	20.1
	9.54	51.4	83			49.2	87.7	52.5			39.9	59.2	33.3
	19.7	4.23				48.2	37.1				43.6	47.9
	12.1	67.2				45.7	90.7				34.5	75.4
		2.05					55.9					13.6
		57.9					95.8					87.5
		25					80.1					66.5
		31.3					96.8					84.3
		9.38					43.6					36.2
		5.53					87					26.3

## Sheet: Fig3G
glucose						pyruvate						ATP						lactate						a-kg						succinate						glucose-6-phosphate
HI	MPN	ET	PV	MF		HI	MPN	ET	PV	MF		HI	MPN	ET	PV	MF		HI	MPN	ET	PV	MF		HI	MPN	ET	PV	MF		HI	MPN	ET	PV	MF		HI	MPN	ET	PV	MF
4871872	4777093	4777093	2606151	2873685		2202566	1873157	1873157	1966722	4044743		55718.8	96802.9	96802.9	166830	97763.5		64274857	127000000	127000000	107000000	170000000		336195	237662	237662	201531	242136		728742	1184420	1184420	1839243	1350667		63957302	49185480	49185480	26222086	36659148
6041004	4945032	4945032	4222687	2327989		1480224	2484533	2484533	2887802	2793312		47392.1	83385	83385	103343	1226331		63657860	79424622	79424622	74957179	155000000		428257	207741	207741	247017	175926		860620	775893	775893	973151	2191619		51534695	77720519	77720519	59443355	19929989
7023301	3327483	3327483	4445432	2808193		2633401	4070500	4070500	2548924	2329422		43378.5	84243.2	84243.2	20278	1236518		65740375	154000000	154000000	63863233	150000000		530630	155264	155264	179308	243922		406464	717822	717822	386132	3172510		99264536	61829134	61829134	66553829	21572262
4820676	5195901	5195901	3576767	3770106		1316270	2666512	2666512	3504171	3218834		37772.5	53023.3	53023.3	42472	77250.3		52862941	82376150	82376150	86772354	128000000		314450	349406	349406	195579	568200		476264	615143	615143	604741	1264250		53786869	69262121	69262121	52658247	47100582
5623868	3364663	3364663	5447156	5918749		2274498	3285694	3285694	4852861	1976334		32857	691090	691090	56000.8	39255		57548990	124000000	124000000	118000000	89073168		289051	252046	252046	180712	264708		270074	1687242	1687242	1394004	778530		90528422	40974887	40974887	53620899	55745017
4922741	5413700	5413700	5067761	2653256		2410762	5610308	5610308	3181065	2805961		32204.2	129656	129656	87115.9	138861		55586470	138000000	138000000	90040741	99062745		282194	274151	274151	251218	325443		400324	1363084	1363084	901910	916179		76714674	50786869	50786869	52360326	38706159
6589985	4534098	4534098	3463900	1401839		2359133	5349971	5349971	2734821	2631848		45098.2	162054	162054	84460.6	747400		82455307	116000000	116000000	75854520	184000000		388632	179030	179030	303508	94253.6		563982	1923769	1923769	803774	2631845		80737557	52371808	52371808	60717070	14280922
5373628	7129114	7129114		5987593		1262630	2446756	2446756		2252735		48250.3	44248.4	44248.4		285644		61827625	85576050	85576050		141000000		491300	286874	286874		478428		948777	362375	362375		2806239		46491336	88661278	88661278		32044510
	5663717	5663717		5187318			4548570	4548570		1997623			121698	121698		60393.6			104000000	104000000		60380222			183087	183087		252301			1212654	1212654		650688			48619594	48619594		64091500
	1856436	1856436					3791068	3791068					122578	122578					118000000	118000000					110217	110217					1530360	1530360					32786984	32786984
	2206863	2206863					4413514	4413514					383169	383169					171000000	171000000					144702	144702					2685342	2685342					30284036	30284036
	5137310	5137310					3833548	3833548					113732	113732					99646631	99646631					321530	321530					837526	837526					57785949	57785949
	2606151						1966722						166830						107000000						201531						1839243						26222086
	4222687						2887802						103343						74957179						247017						973151						59443355
	4445432						2548924						20278						63863233						179308						386132						66553829
	3576767						3504171						42472						86772354						195579						604741						52658247
	5447156						4852861						56000.8						118000000						180712						1394004						53620899
	5067761						3181065						87115.9						90040741						251218						901910						52360326
	3463900						2734821						84460.6						75854520						303508						803774						60717070
	2873685						4044743						97763.5						170000000						242136						1350667						36659148
	2327989						2793312						1226331						155000000						175926						2191619						19929989
	2808193						2329422						1236518						150000000						243922						3172510						21572262
	3770106						3218834						77250.3						128000000						568200						1264250						47100582
	5918749						1976334						39255						89073168						264708						778530						55745017
	2653256						2805961						138861						99062745						325443						916179						38706159
	1401839						2631848						747400						184000000						94253.6						2631845						14280922
	5987593						2252735						285644						141000000						478428						2806239						32044510
	5187318						1997623						60393.6						60380222						252301						650688						64091500

## Sheet: Fig3H
HI	ET	MF
0.168837	0.296766	0.076285
0.132379	0.702884	0.029015
0.080324	0.206713	0.010304
0.12982	0.333959	0.261232
	0.135299

## Sheet: Fig3I
HI	ET	MF
0.498334	0.696813	0.759551
0.451633	0.760314	0.712742
0.575021	0.557432	0.344514
0.371114	0.736123
	1.30349
	0.954661

## Sheet: Fig4A
	TRAP6	TRAP6 + SAP	TRAP6 + OMI	TRAP6 + RUX
	56	25	2	46
	40	36	0	55
	77	55	9	74
	85	61	3	74
	76	52	2	67
	86	79	2	81

## Sheet: Fig5B
basal						max						ATP						spare capacity
HI	MPN	ET	PV	MF		HI	MPN	ET	PV	MF		HI	MPN	ET	PV	MF		HI	MPN	ET	PV	MF
101.207	126.659	126.659				190.652	268.966	268.966				90.245	110.981	110.981				89.4454	142.307	142.307
104.533	125.147			125.147		197.788	318.383			318.383		92.7085	116.093			116.093		93.2548	193.236			193.236
80.6881	98.9509		98.9509			156.622	248.005		248.005			71.1851	90.7036		90.7036			75.934	149.054		149.054
115.411	103.661			103.661		228.172	234.639			234.639		100.501	91.8911			91.8911		112.761	130.979			130.979
115.024	159.439			159.439		170.676	259.906			259.906		107.063	129.319			129.319		55.6518	100.468			100.468
68.2632	135.7		135.7			92.3772	222.042		222.042			60.113	106.728		106.728			24.114	86.3422		86.3422
122.915	124.61	124.61				185.958	238.18	238.18				110.546	96.5571	96.5571				63.0437	113.57	113.57
128.64	186.712			186.712		227.984	356.765			356.765		116.051	150.02			150.02		99.3444	170.052			170.052
	152.379		152.379				318.71		318.71				136.504		136.504				166.331		166.331
	183.243		183.243				302.901		302.901				165.594		165.594				119.658		119.658
	166.429	166.429					243.671	243.671					151.216	151.216					77.242	77.242
	153.376	153.376					212.717	212.717					135.545	135.545					59.3414	59.3414
	205.708	205.708					319.045	319.045					187.708	187.708					113.337	113.337
	111.567	111.567					212.516	212.516					107.441	107.441					100.949	100.949
	128.004	128.004					228.731	228.731					115.868	115.868					100.727	100.727
	147.06	147.06					374.4	374.4					138.993	138.993					227.34	227.34
	131.388			131.388			298.995			298.995			121.429			121.429			167.607			167.607
	164.175	164.175					267.783	267.783					139.125	139.125					103.608	103.608

## Sheet: Fig5C
TRAP STIM
HI	MPN	ET	PV	MF
108.522
188.143
145.772	300.384		300.384
120.096	300.537			300.537
141.457	240.456			240.456
214.175	369.907		369.907
183.086	269.561	269.561
141.586	171.067			171.067
	296.612		296.612
	248.347		248.347
	236.835	236.835
	200.861	200.861
	198.274	198.274
	289.715	289.715
	224.355	224.355
	315.669	315.669
	341.276			341.276
	238.04	238.04

## Sheet: Fig5G
	Control					α-kg
Basal OCR	1	1	1	1	1	0.710995	0.930794	0.674592	0.716621	0.826859
Maximal OCR	1	1	1	1	1	0.522183	0.793503	0.598198	0.687214	0.713847
ATP Production	1	1	1	1	1	0.370734	0.565359	0.29589	0.434473	0.243654
Spare Capacity	1	1	1	1	1	0.359555	0.703529	0.535122	0.635073	0.557385
Non-MT OCR	1	1	1	1	1	1.03163	1.02181	1.02083	0.993088	0.925301
Proton Leak	1	1	1	1	1	6.14396	8.6038	11.8717	2.25092	7.49061

[truncated: 39 more sheets: Fig6A, Fig6B, Fig6C, Fig6D, Fig7B, Fig7C, Fig7F, Fig7G, Fig7H, Fig8A, Fig8B, Fig8F, FigS1A, FigS1B, FigS1C, FigS1D, FigS1E, FigS2C, FigS3E, FigS5B …]
